# Supplementary material for: A compendium and functional characterization of mammalian genes involved in adaptation to Arctic or Antarctic environments
Source: BMC Genet. 2017 Dec 28;18(Suppl 1):111. doi: 10.1186/s12863-017-0580-9 (PMC5751660; doi:10.1186/s12863-017-0580-9)
Supplement: Additional file 1: Table S1. — Combined list of human genes hypothesized to be involved in cold adaptation according to Cardona et al. (2014) and Fumagalli et al. (2015). Table S2. Candidate genes identified to be under positive selection in Arctic fox (Kumar et al., 2015). Table S3. Genes potentially underwent positive selection in Yakut horse (Librado et al., 2015). Table S4. List of genes with fixed, derived amino acid and loss-of-function substitutions in Woolly Mammoths compared to Asian elephants (Lynch et al., 2015). Table S5. Candidate genes under positive selection according to Hudson-Aguade-Kreitman test in in Polar bear (Liu et al., 2014). Table S6. Minke whale genes found as positively selected (Yim et al., 2014). Table S7. List of 416 genes that potentially underwent selection in at least two different species (Selection_shared list, compendium). Table S8. Over-represented GO terms that characterize 416 genes from the compendium. Table S9. Gene expression analysis performed by TSEA tool. Table S10. Over-represented GO terms that characterize 42 genes from the compendium, which are expressed mainly in the lung; Table S11. Over-represented GO terms that characterize 21 genes from the compendium, which are expressed mainly in the liver. (XLSX 1315 kb) [file 12863_2017_580_MOESM1_ESM.xlsx]

## Sheet: Table S1
Table S1. Combined human gene lists hypothesized to be involved in cold adaptation according to Cardona et al. (2014) and Fumagalli et al. (2015).
Gene symbol from publication	Official human gene symbol
FADS1	FADS1
FADS2	FADS2
FADS3	FADS3
WARS2	WARS2
TBX15	TBX15
FN3K	FN3K
DSP	DSP
ANGPTL6	ANGPTL6
CHERP	CHERP
SLC35F3	SLC35F3
ZNF518B	ZNF518B
CYP11B1	CYP11B1
SNX21	SNX21
SGSM3	SGSM3
CCDC63	CCDC63
MYL2	MYL2
ITGB8	ITGB8
LIPT2	LIPT2
POLD3	POLD3
TCOF1	TCOF1
CD74	CD74
SLC6A7	SLC6A7
CAMK2A	CAMK2A
ARSI	ARSI
ICOSLG	ICOSLG
DNMT3L	DNMT3L
AIRE	AIRE
PFKL	PFKL
C21orf2	C21orf2
TRPM2	TRPM2
DISC1	DISC1
SDCCAG8	SDCCAG8
PLD5	PLD5
NRXN1	NRXN1
ALK	ALK
PCNP	PCNP
CNTN4	CNTN4
SORCS2	SORCS2
CORIN	CORIN
GRM4	GRM4
LAMA2	LAMA2
NKAIN2	NKAIN2
SDK1	SDK1
TSPAN13	TSPAN13
CNTNAP2	CNTNAP2
PLXNA4	PLXNA4
PSD3	PSD3
NRG1	NRG1
SLC38A4	SLC38A4
PPFIA2	PPFIA2
GPC6	GPC6
GALNTL16	GALNTL1
FOXN3	FOXN3
MEIS2	MEIS2
LONP2	LONP2
DSCAM	DSCAM
TMPRSS3	TMPRSS3
MX2	MX2
MKL1	MKL1

## Sheet: Table S2
Table S2. Candidate genes identified to be under positive selection in arctic fox (Kumar et al., 2015).
Gene symbol from publication	Official human gene symbol
CYP27B1	CYP27B1
SRFBP1	SRFBP1
UBE3D	UBE3D
TIA1	TIA1
DNAJC1	DNAJC1
PJA2	PJA2
GGCX	GGCX
ELMOD3	ELMOD3
MTDH	MTDH
CDKAL1	CDKAL1
RNASEH2C	RNASEH2C
GGT1	GGT1
GPR161	GPR161
ACOT6	ACOT6
SWSAP1	SWSAP1
EEF2	EEF2
PER3	PER3
PPP2R5E	PPP2R5E
LMTK3	LMTK3
EXPH5	EXPH5
ZFP30	ZFP30
SHROOM2	SHROOM2
OSGIN2	OSGIN2
RAB11FIP5	RAB11FIP5
DDIT3	DDIT3
KIAA0319	KIAA0319
SFI1	SFI1
ARFRP1	ARFRP1
TUBGCP2	TUBGCP2
ZNHIT2	ZNHIT2
DDX20	DDX20
TEFM	TEFM
TK2	TK2
CPTP	GLTPD1
AKT2	AKT2

## Sheet: Table S3
Table S3. Genes potentially undergoing positive selection in Yakutian horse (Librado et al., 2015).
Gene symbol from publication	Official human gene symbol
ERP29	ERP29
RAPGEF5	RAPGEF5
BANP	BANP
GPNMB	GPNMB
UCN2	UCN2
GMDS	GMDS
FOXO1	FOXO1
SPATA45	SPATA45
TMEM11	TMEM11
MRPS31	MRPS31
S1PR2	S1PR2
DNAH11	DNAH11
SFN	SFN
OR4K14	OR4K14
OR4K13	OR4K13
OR4N5	OR4N5
NR0B2	NR0B2
OR4C16	OR4C16
GPATCH3	GPATCH3
OR4P4	OR4P4
PJA2	PJA2
BANK1	BANK1
TMEM116	TMEM116
FDX1L	FDX1L
TATDN3	TATDN3
RERE	RERE
SHISA5	SHISA5
NAA25	NAA25
FCAR	FCAR
ICAM5	ICAM5
NSL1	NSL1
NECAB1	NECAB1
IGF2BP1	IGF2BP1
IL17C	IL17C
CNTN4	CNTN4
FER	FER
INPP4B	INPP4B
ANGEL2	ANGEL2
TREX1	TREX1
ATRIP	ATRIP
COG6	COG6
CYBA	CYBA
BATF3	BATF3
MVD	MVD
COL7A1	COL7A1
SLC9A1	SLC9A1
MORN1	MORN1
ATF3	ATF3
TRA2A	TRA2A
ZC3H18	ZC3H18
SNAI3	SNAI3
GPN2	GPN2
SKI	C-SKI
TANC2	TANC2
ICAM4	ICAM4
B4GALNT2	B4GALNT2
TCEA1	TCEA1
ITFG1	ITFG1
FRY	FRY
NCR1	NCR1
ICAM1	ICAM1
NFATC3	NFATC3
CCSER2	CCSER2
INHBB	INHBB
CCDC51	CCDC51
PLA2G15	PLA2G15
ADAM28	ADAM28
PLXNB1	PLXNB1
NEK5	NEK5
NEXN	NEXN
ZDHHC18	ZDHHC18
VASH2	VASH2
ASF1B	ASF1B
MALSU1	MALSU1
PTPN4	PTPN4
CDC25A	CDC25A
KIR3DL1	KIR3DL
EPB41L5	EPB41L5
IGF2BP3	IGF2BP3
MRPL4	MRPL4
PIGV	PIGV
PFKFB4	PFKFB4
ESRP2	ESRP2
BNIP3	BNIP3
NDUFAF2	NDUFAF2
FLVCR1	FLVCR1
CKAP2	CKAP2
METAP1	METAP1
ARID1A	ARID1A
VPS36	VPS36
PHKB	PHKB
LENG9	LENG9
ALG11	ALG11
LENG8	LENG8
RGS20	RGS20
RAD52	RAD52
FAM46B	FAM46B
DIAPH3	DIAPH3
CCDC126	CCDC126
SNRPF	SNRPF
ADAMDEC1	ADAMDEC1
ATP7B	ATP7B
ZEB1	ZEB1
ADAM7	ADAM7
KDF1	KDF1
TRAFD1	TRAFD1
NUDC	NUDC
FAM221A	FAM221A
ADGRL1	LPHN1
NEK3	NEK3
RPS6KC1	RPS6KC1
EPHA6	EPHA6
CCDC38	CCDC38
STK31	STK31
GRID2	GRID2
DHRS7B	DHRS7B
NATD1	NATD1
MAP2K3	MAP2K3
SP4	SP4
OTUD4	OTUD4
WNK1	WNK1
HECTD4	HECTD4
ABCE1	ABCE1
CA5A	CA5A
TTYH1	TTYH1
ANAPC10	ANAPC10
PTPN11	PTPN11
ERC1	ERC1
RAVER1	RAVER1
eca-mir-711	eca-mir-711
5S_rRNA	5S_rRNA
SNORA12	SNORA12
SNORD112	SNORD112
U6	U6

## Sheet: Table S4
Table S4. List of genes with fixed, derived amino acid and loss-of-function substitutions in woolly mammoths compared with Asian elephants (Lynch et al., 2015).
Gene symbol from publication	Official human gene symbol
DLEC1	DLEC1
PTGS1	PTGS1
SHROOM1	SHROOM1
IGSF10	IGSF10
PERP	PERP
ADRA1A	ADRA1A
MTERF1	MTERF
PTDSS1	PTDSS1
ABCA9	ABCA9
ABCA6	ABCA6
FOXQ1	FOXQ1
SLC9A6	SLC9A6
TM4SF4	TM4SF4
GCC1	GCC1
SLC39A12	SLC39A12
CLASP2	CLASP2
CHRNA9	CHRNA9
SLC39A5	SLC39A5
CCDC82	CCDC82
RPN1	RPN1
VPS13D	VPS13D
SFR1	SFR1
GBA	GBA
ST7L	ST7L
IGDCC3	IGDCC3
SLMAP	SLMAP
NT5E	NT5E
OMG	OMG
EVI2B	EVI2B
FAH	FAH
HPSE	HPSE
TUBB1	TUBB1
RAPGEF2	RAPGEF2
ZNF574	ZNF574
PLAC8L1	PLAC8L1
MLX	MLX
CDK5RAP3	CDK5RAP3
AMOT	AMOT
TTC6	TTC6
LDLR	LDLR
MKL2	MKL2
MCF2L2	MCF2L2
PRKAR1A	PRKAR1A
DMAP1	DMAP1
DCSTAMP	DCSTAMP
ABCC11	ABCC11
TIAM1	TIAM1
GLDC	GLDC
HPS1	HPS1
GATSL3	GATSL3
KRT24	KRT24
IRX4	IRX4
CXCL8	IL8
NUP210	NUP210
RPP38	RPP38
LY86	LY86
EIF2D	EIF2D
TMEM88B	TMEM88B
KCNAB3	KCNAB3
CCDC51	CCDC51
BNC1	BNC1
BARD1	BARD1
NIPAL1	NIPAL1
CRH	CRH
BRD1	BRD1
ATP8B1	ATP8B1
POLH	POLH
PER3	PER3
LMO7	LMO7
PGLYRP3	PGLYRP3
OR2G2	OR2G2
FABP4	FABP4
CDC6	CDC6
ITGA4	ITGA4
GYG2	GYG2
FAM228A	FAM228A
AGL	AGL
SRRM2	SRRM2
LIMA1	LIMA1
SH2D5	SH2D5
BLOC1S6	BLOC1S6
NBEAL2	NBEAL2
WDR91	WDR91
KCNRG	KCNRG
PIK3R2	PIK3R2
FRMPD1	FRMPD1
ECI1	ECI1
ABCA3	ABCA3
ACTL7A	ACTL7A
IKBKAP	IKBKAP
ELP5	ELP5
CCDC138	CCDC138
TAF1B	TAF1B
PIGT	PIGT
PLIN4	PLIN4
PHIP	PHIP
NUP214	NUP214
LAMB1	LAMB1
LTBP1	LTBP1
GP2	GP2
PIP4K2A	PIP4K2A
SUPV3L1	SUPV3L1
HKDC1	HKDC1
BOC	BOC
TSHZ3	TSHZ3
FAAH	FAAH
IGSF3	IGSF3
LDHB	LDHB
CP	CP
JADE1	PHF17
SCLT1	SCLT1
DLL1	DLL1
NRROS	LRRC33
FMN2	FMN2
N4BP3	N4BP3
HS3ST6	HS3ST6
SLC18B1	SLC18B1
PLEKHS1	PLEKHS1
ALB	ALB
NUMB	NUMB
AANAT	AANAT
CDC37L1	CDC37L1
EXD3	EXD3
FANCM	FANCM
DDX11	DDX11
MIS18BP1	MIS18BP1
MYRIP	MYRIP
PDCD6IP	PDCD6IP
CUX2	CUX2
ZC3H6	ZC3H6
CASC4	CASC4
UMOD	UMOD
PDILT	PDILT
GOLGA4	GOLGA4
CDK5RAP1	CDK5RAP1
SLC16A13	SLC16A13
TP53BP1	TP53BP1
FGL2	FGL2
MAP1A	MAP1A
PLEKHG7	PLEKHG7
MPEG1	MPEG1
IL1A	IL1A
PLCH1	PLCH1
ADGRF4	GPR115
RBBP9	RBBP9
HLX	HLX
ZC3HC1	ZC3HC1
MRPL35	MRPL35
KRT84	KRT84
TBKBP1	TBKBP1
ICE1	KIAA0947
ATP13A4	ATP13A4
TRAF3IP3	TRAF3IP3
TTLL11	TTLL11
UHRF1BP1L	UHRF1BP1L
ARHGEF3	ARHGEF3
ARHGAP27	ARHGAP27
PECR	PECR
R3HCC1L	R3HCC1L
BAK1	BAK1
ST6GALNAC5	ST6GALNAC5
CSMD3	CSMD3
CDC42EP3	CDC42EP3
ADCY5	ADCY5
SGPP2	SGPP2
JMJD1C	JMJD1C
NSUN6	NSUN6
ESRP1	ESRP1
PIK3CD	PIK3CD
ACBD7	ACBD7
EXO1	EXO1
TRMT2B	TRMT2B
GSDMB	GSDMB
ZC3H4	ZC3H4
RNF219	RNF219
GRHL3	GRHL3
CNGA3	CNGA3
ACSL3	ACSL3
MMP1	MMP1
MLIP	MLIP
SERPING1	SERPING1
HYI	HYI
INPP5F	INPP5F
C15orf39	C15orf39
ALOX15B	ALOX15B
DEGS1	DEGS1
CES3	CES3
MUC13	MUC13
MISP	C19orf21
CTSW	CTSW
THSD7A	THSD7A
POLA1	POLA1
CRB1	CRB1
ZNF683	ZNF683
GTF3C3	GTF3C3
PLCG2	PLCG2
GIGYF2	GIGYF2
PPP1R13L	PPP1R13L
PDP2	PDP2
GEMIN8	GEMIN8
CDH16	CDH16
RANBP3	RANBP3
FIBCD1	FIBCD1
ENPP4	ENPP4
POLRMT	POLRMT
SLC22A13	SLC22A13
TCF15	TCF15
CNNM3	CNNM3
HTRA3	HTRA3
PTPN3	PTPN3
RFWD3	RFWD3
HABP2	HABP2
UBE2G2	UBE2G2
CYP39A1	CYP39A1
F5	F5
THOC7	THOC7
USP8	USP8
COL19A1	COL19A1
TRPM7	TRPM7
ISX	ISX
NAA11	NAA11
PARPBP	PARPBP
SLC25A3	SLC25A3
TFRC	TFRC
TPX2	TPX2
CYP17A1	CYP17A1
HSPG2	HSPG2
RANBP6	RANBP6
MTMR7	MTMR7
GJB4	GJB4
FOXF2	FOXF2
VKORC1L1	VKORC1L1
SFTPD	SFTPD
NRXN2	NRXN2
PTPRC	PTPRC
RNH1	RNH1
CCL17	CCL17
SBNO1	SBNO1
ZNF644	ZNF644
SLC26A3	SLC26A3
COQ4	COQ4
SLC27A4	SLC27A4
MXRA5	MXRA5
OMD	OMD
SDE2	SDE2
ASH1L	ASH1L
RPL6	RPL6
GKN1	GKN1
GCFC2	GCFC2
ZNF106	ZFP106
TJP1	TJP1
TMEM156	TMEM156
HERC6	HERC6
CCT8	CCT8
BCAS1	BCAS1
SFI1	SFI1
F5XVD0_LOXAF	Is absent
OSBPL10	OSBPL10
LDHD	LDHD
SEC24C	SEC24C
DYRK4	DYRK4
AKAP3	AKAP3
GZMK	GZMK
LTN1	LTN1
EYA1	EYA1
ANGPTL3	ANGPTL3
SIPA1L2	SIPA1L2
GAB1	GAB1
KIAA0556	KIAA0556
NOX5	NOX5
TULP4	TULP4
NUCB1	NUCB1
ATIC	ATIC
COQ8A	ADCK3
IRAK2	IRAK2
NAA15	NAA15
EPX	EPX
MPO	MPO
LNX1	LNX1
ASB16	ASB16
BRCA2	BRCA2
IDO1	IDO1
CPOX	CPOX
RNF150	RNF150
RERE	RERE
VCAN	VCAN
GSDMD	GSDMD
MCUB	CCDC109B
AFDN	MLLT4
SARDH	SARDH
NOP2	NOP2
ENTPD1	ENTPD1
FOXI2	FOXI2
GP5	GP5
RNF128	RNF128
SPINK5	SPINK5
FPGS	FPGS
FASN	FASN
PRMT7	PRMT7
TMEM74	TMEM74
NPC2	NPC2
ALDH3A1	ALDH3A1
ARSD	ARSD
DAND5	DAND5
TSHZ2	TSHZ2
CD163	CD163
TBX3	TBX3
HGSNAT	HGSNAT
BIRC2	BIRC2
NDC1	TMEM48
HEATR1	HEATR1
SATL1	SATL1
ZC3H14	ZC3H14
SV2C	SV2C
MRPL55	MRPL55
TSPOAP1	BZRAP1
MAP1S	MAP1S
CRTC1	CRTC1
CCDC8	CCDC8
MTCL1	SOGA2
MAL	MAL
TTC8	TTC8
KCNMB3	KCNMB3
HTR3D	HTR3D
CFAP97	KIAA1430
ACADM	ACADM
PLK3	PLK3
EIF2B3	EIF2B3
MAVS	MAVS
LAMA2	LAMA2
FAM220A	FAM220A
ACOT9	ACOT9
NID2	NID2
DLK2	DLK2
VCAM1	VCAM1
RSF1	RSF1
NOA1	NOA1
SLC44A3	SLC44A3
C11orf70	C11orf70
YAP1	YAP1
CCDC57	CCDC57
DUS1L	DUS1L
DOCK1	DOCK1
FRYL	FRYL
ILVBL	ILVBL
CEL	CEL
C7orf50	C7orf50
DNAI1	DNAI1
SMPD2	SMPD2
MICAL1	MICAL1
SETD2	SETD2
RPN2	RPN2
GREB1	GREB1
CNGB3	CNGB3
TTLL6	TTLL6
C6	C6
TEX14	TEX14
RELN	RELN
PLA2G2C	PLA2G2C
TRIM37	TRIM37
CTSH	CTSH
MGAT2	MGAT2
DNAAF2	DNAAF2
KLHDC2	KLHDC2
NEMF	NEMF
BROX	BROX
SYT5	SYT5
GPRC6A	GPRC6A
PTPRH	PTPRH
CANT1	CANT1
RFX6	RFX6
KTN1	KTN1
BEGAIN	BEGAIN
BEND5	BEND5
DNASE1L1	DNASE1L1
TTLL8	TTLL8
RSPH4A	RSPH4A
CCDC116	CCDC116
CDCA2	CDCA2
ADAM10	ADAM10
OIP5	OIP5
CLEC7A	CLEC7A
CARD8	CARD8
PHF21A	PHF21A
NGFR	NGFR
IL12RB1	IL12RB1
LIPG	LIPG
TMEM132A	TMEM132A
SLC38A6	SLC38A6
CEP126	KIAA1377
FAM198B	FAM198B
CEP63	CEP63
CHAC1	CHAC1
A1BG	A1BG
FANCC	FANCC
CDH24	CDH24
KLHDC4	KLHDC4
LURAP1	LURAP1
PIK3C2A	PIK3C2A
IL22RA1	IL22RA1
PASK	PASK
RNASE10	RNASE10
WDR93	WDR93
ANKLE2	ANKLE2
WASHC5	KIAA0196
MAP6	MAP6
GPATCH2	GPATCH2
PRSS35	PRSS35
CCDC136	CCDC136
SEMA5A	SEMA5A
KPNA5	KPNA5
HDAC6	HDAC6
RNF214	RNF214
BACE1	BACE1
EFNB3	EFNB3
PARM1	PARM1
ADGRE2	EMR2
ALKBH7	ALKBH7
PWP2	PWP2
RARS	RARS
ERCC5	ERCC5
PCGF3	PCGF3
ZNF248	ZNF248
NLRC5	NLRC5
CHEK2	CHEK2
CCDC117	CCDC117
RHBDF1	RHBDF1
PRPH	PRPH
SLC30A10	SLC30A10
RAP1GDS1	RAP1GDS1
TNP2	TNP2
FGL1	FGL1
ANXA9	ANXA9
GABPB2	GABPB2
RBM44	RBM44
NPFFR1	NPFFR1
IL1B	IL1B
PRG3	PRG3
SLC43A3	SLC43A3
MKKS	MKKS
TXLNB	TXLNB
DLG5	DLG5
RHBDD1	RHBDD1
COL4A4	COL4A4
SNX7	SNX7
DGKQ	DGKQ
DHX37	DHX37
RBM19	RBM19
STARD8	STARD8
TNRC6A	TNRC6A
FAM135B	FAM135B
FAM110A	FAM110A
PM20D1	PM20D1
SRGN	SRGN
TXNDC16	TXNDC16
EFCAB13	EFCAB13
SLC13A2	SLC13A2
SALL4	SALL4
FAM196B	FAM196B
TRPC7	TRPC7
GPR37L1	GPR37L1
BSG	BSG
ADARB2	ADARB2
ZBTB37	ZBTB37
RC3H1	RC3H1
ACADSB	ACADSB
KMT2E	MLL5
ATMIN	ATMIN
SEMA6A	SEMA6A
FBXO3	FBXO3
CA2	CA2
MEP1B	MEP1B
GAREM1	FAM59A
WRN	WRN
KIAA1614	KIAA1614
GANC	GANC
TNFRSF14	TNFRSF14
KDM4D	KDM4D
KIAA1644	KIAA1644
ARAP1	ARAP1
IFNG	IFNG
RINL	RINL
RWDD2B	RWDD2B
SPEN	SPEN
ZNF182	ZNF182
SLC22A12	SLC22A12
KIF13B	KIF13B
ANXA7	ANXA7
PROCA1	PROCA1
ANAPC2	ANAPC2
CRISPLD1	CRISPLD1
CAMP	CAMP
NDOR1	NDOR1
MYADM	MYADM
AASS	AASS
ARHGAP20	ARHGAP20
PIK3CG	PIK3CG
WIZ	WIZ
CATSPERG	CATSPERG
TMC5	TMC5
GDE1	GDE1
PLEKHG4	PLEKHG4
DNTTIP2	DNTTIP2
LRRC36	LRRC36
IMPAD1	IMPAD1
SPECC1	SPECC1
TMEM87B	TMEM87B
KIAA1211L	KIAA1211L
DBNL	DBNL
GNPTAB	GNPTAB
DRAM1	DRAM1
KRT35	KRT35
FCHO1	FCHO1
VEGFD	FIGF
MCM10	MCM10
PIR	PIR
TBL3	TBL3
NOXO1	NOXO1
ITGA6	ITGA6
COL6A6	COL6A6
DOC2A	DOC2A
SLC27A2	SLC27A2
TIMELESS	TIMELESS
NUDT13	NUDT13
C14orf1	C14orf1
CCDC78	CCDC78
LRRC27	LRRC27
NARFL	NARFL
HCCS	HCCS
ARHGAP6	ARHGAP6
ADGRV1	GPR98
10-Mar	Is absent
PTPRB	PTPRB
PTPRR	PTPRR
IYD	IYD
CELSR3	CELSR3
DHCR24	DHCR24
OR1K1	OR1K1
OR51V1	OR51V1
CBLN4	CBLN4
SLC22A8	SLC22A8
NCAPH	NCAPH
OTOG	OTOG
TRIP11	TRIP11
TRAPPC12	TRAPPC12
SFMBT1	SFMBT1
FXYD2	FXYD2
ALKBH4	ALKBH4
SOX30	SOX30
ADAP2	ADAP2
CC2D2A	CC2D2A
CYB5R4	CYB5R4
TARS2	TARS2
TMPRSS4	TMPRSS4
SSH2	SSH2
KRT80	KRT80
SEMA4B	SEMA4B
TRMT44	TRMT44
RUNX2	RUNX2
ZNF280D	ZNF280D
LGALS8	LGALS8
SFXN2	SFXN2
RNF175	RNF175
LATS1	LATS1
MIOS	MIOS
SLAMF6	SLAMF6
ERP27	ERP27
KPNA7	KPNA7
CTU2	CTU2
TBC1D32	C6orf170
AKNA	AKNA
TMEM9	TMEM9
LGALS3	LGALS3
ABCA12	ABCA12
RPUSD4	RPUSD4
PCSK1	PCSK1
LAMB3	LAMB3
JAM2	JAM2
EPHX2	EPHX2
CNTRL	CNTRL
ADGRF3	GPR113
GRK7	GRK7
ICA1	ICA1
BPI	BPI
FBXL4	FBXL4
GSTT1	GSTT1
PEBP4	PEBP4
BTBD7	BTBD7
PCDH18	PCDH18
SYNE3	SYNE3
TKT	TKT
SASH3	SASH3
PCLO	PCLO
TPR	TPR
GANAB	GANAB
WDHD1	WDHD1
CHRNA4	CHRNA4
SLC2A6	SLC2A6
C2CD3	C2CD3
SLC6A19	SLC6A19
KIF20A	KIF20A
KRTDAP	KRTDAP
ERN2	ERN2
RASGRP4	RASGRP4
TRMT61B	TRMT61B
NSD1	NSD1
LONRF2	LONRF2
AP4S1	AP4S1
RIOK1	RIOK1
KRT76	KRT76
EFHC1	EFHC1
KRT4	KRT4
SIL1	SIL1
CD101	CD101
LRRC4B	LRRC4B
RPH3A	RPH3A
HERC3	HERC3
PRKAB1	PRKAB1
CAPN6	CAPN6
B9D1	B9D1
NUMA1	NUMA1
PLA2G6	PLA2G6
RFXAP	RFXAP
MATN2	MATN2
CNBD1	CNBD1
NOXRED1	NOXRED1
GNRHR	GNRHR
FAP	FAP
APTX	APTX
SLC13A1	SLC13A1
DIDO1	DIDO1
TBXAS1	TBXAS1
UTRN	UTRN
PARP12	PARP12
RRP9	RRP9
SLC5A2	SLC5A2
PARP3	PARP3
PNOC	PNOC
POT1	POT1
MMS22L	MMS22L
CLASP1	CLASP1
OR6T1	OR6T1
CAT	CAT
LGR5	LGR5
SLC25A28	SLC25A28
FMO4	FMO4
SERINC2	SERINC2
CILP	CILP
MTX1	MTX1
MDM2	MDM2
NID1	NID1
F9	F9
GPKOW	GPKOW
BARX2	BARX2
FAM13C	FAM13C
ENTPD7	ENTPD7
NME8	NME8
ZNF34	ZNF34
PDS5B	PDS5B
DDX10	DDX10
XRRA1	XRRA1
C9orf3	C9orf3
SLC6A18	SLC6A18
EPB41L3	EPB41L3
MAP3K6	MAP3K6
BIRC3	BIRC3
DCPS	DCPS
DNAAF1	DNAAF1
ADAD2	ADAD2
KCNG4	KCNG4
TICRR	TICRR
PHF20L1	PHF20L1
CACNA1I	CACNA1I
TEX10	TEX10
FREM2	FREM2
STOML3	STOML3
ERMN	ERMN
G6PC2	G6PC2
ABCB11	ABCB11
PRSS48	PRSS48
TET1	TET1
TXNDC9	TXNDC9
EIF5B	EIF5B
REV1	REV1
SSFA2	SSFA2
OR2G3	OR2G3
SEMA3F	SEMA3F
PPP4R1L	PPP4R1L
DCHS2	DCHS2
BMS1	BMS1
STIL	STIL
CAST	CAST
ULK3	ULK3
SCAMP2	SCAMP2
ASXL1	ASXL1
SGCG	SGCG
LINGO4	LINGO4
DLL3	DLL3
MCCC2	MCCC2
SRL	SRL
NIT2	NIT2
MASP2	MASP2
ACOT7	ACOT7
ZNF623	ZNF623
GUCY2F	GUCY2F
CEP89	CEP89
FAAP24	C19orf40
MRPL39	MRPL39
SURF1	SURF1
AP4E1	AP4E1
CCDC160	CCDC160
PHKB	PHKB
PCYOX1L	PCYOX1L
ZNF804A	ZNF804A
TBX2	TBX2
APC2	APC2
SLC4A10	SLC4A10
SULT1C4	SULT1C4
GCC2	GCC2
RADIL	RADIL
KIF9	KIF9
FUK	FUK
ZNF212	ZNF212
DOCK2	DOCK2
UBA7	UBA7
CSNK1D	CSNK1D
PEX10	PEX10
TBCE	TBCE
MST1R	MST1R
MON1A	MON1A
TTBK2	TTBK2
ZFP90	ZFP90
CAPS2	CAPS2
CD109	CD109
FAT4	FAT4
FAM206A	FAM206A
SERPINB1	SERPINB1
GBF1	GBF1
PSD	PSD
SH2D4B	SH2D4B
EPB41L4B	EPB41L4B
TRAT1	TRAT1
WNK2	WNK2
RALGPS2	RALGPS2
KRT27	KRT27
KRT23	KRT23
FAM53B	FAM53B
UXT	UXT
C8orf34	C8orf34
NFE2L3	NFE2L3
IDH3G	IDH3G
ANKMY1	ANKMY1
CLCA2	CLCA2
MAP7D3	MAP7D3
PHKA1	PHKA1
CACNA2D4	CACNA2D4
GPR34	GPR34
TRIB3	TRIB3
SNTG2	SNTG2
LINS1	LINS
RUNDC3A	RUNDC3A
PTCH1	PTCH1
PRDM12	PRDM12
MTFMT	MTFMT
ABL1	ABL1
IL17RA	IL17RA
TBCC	TBCC
CEP162	KIAA1009
ACSF2	ACSF2
RSAD1	RSAD1
SLC4A1	SLC4A1
ABCC3	ABCC3
NCAM1	NCAM1
SPR	SPR
CNTLN	CNTLN
ARHGEF40	ARHGEF40
ZNF219	ZNF219
DNAJC10	DNAJC10
C14orf159	C14orf159
MAN2A2	MAN2A2
CARMIL2	RLTPR
UNC45A	UNC45A
RCCD1	RCCD1
A4GALT	A4GALT
AMPD1	AMPD1
PDZD2	PDZD2
NUP210L	NUP210L
GOLPH3	GOLPH3
SKIDA1	SKIDA1
UBAP2L	UBAP2L
ASB4	ASB4
AADACL2	AADACL2
AFTPH	AFTPH
NES	NES
MVD	MVD
SLC22A16	SLC22A16
ATP8B4	ATP8B4
UBE2O	UBE2O
C16orf86	C16orf86
BAIAP3	BAIAP3
GPR161	GPR161
TTC23L	TTC23L
WWC2	WWC2
NETO2	NETO2
SIN3B	SIN3B
MGAT4C	MGAT4C
ZKSCAN2	ZKSCAN2
C9orf131	C9orf131
DDX55	DDX55
EIF2B1	EIF2B1
TCTN2	TCTN2
CDK18	CDK18
IRAK3	IRAK3
DNAJB7	DNAJB7
XK	XK
DNAH10	DNAH10
ZMYM4	ZMYM4
MTIF2	MTIF2
KIAA0319L	KIAA0319L
PPM1H	PPM1H
ALPK2	ALPK2
FRMD5	FRMD5
KIF12	KIF12
SCGB1C1	SCGB1C1
CD180	CD180
SLX4	SLX4
KRT39	KRT39
KRT40	KRT40
P4HA2	P4HA2
ATXN2	ATXN2
NDUFAF6	NDUFAF6
CEP192	CEP192
DCP1B	DCP1B
AHSG	AHSG
KRT73	KRT73
SYCP2L	SYCP2L
C1orf52	C1orf52
SIRT5	SIRT5
FAM126A	FAM126A
NUPL2	NUPL2
SLC35A2	SLC35A2
PAM	PAM
BOD1L1	BOD1L1
GIN1	GIN1
HTR3B	HTR3B
UBAP1	UBAP1
TCN2	TCN2
TTC29	TTC29
PHACTR4	PHACTR4
WNT8A	WNT8A
USPL1	USPL1
PDCD2	PDCD2
STARD13	STARD13
BSPRY	BSPRY
PHLPP2	PHLPP2
ENDOU	ENDOU
OR13J1	OR13J1
SFN	SFN
CENPJ	CENPJ
KIAA0232	KIAA0232
CDH17	CDH17
CD22	CD22
MTO1	MTO1
MPI	MPI
GOPC	GOPC
PDGFB	PDGFB
LYN	LYN
PLEKHG3	PLEKHG3
ALDH8A1	ALDH8A1
PARP1	PARP1
SPTB	SPTB
PKHD1L1	PKHD1L1
CCRL2	CCRL2
LMLN	LMLN
ZNF326	ZNF326
ZCCHC6	ZCCHC6
ZNF274	ZNF274
WDR11	WDR11
TREML2	TREML2
TRPM2	TRPM2
CLSPN	CLSPN
UNC79	UNC79
MRPS26	MRPS26
C4BPA	C4BPA
INHBC	INHBC
CENPK	CENPK
INHBE	INHBE
DDX21	DDX21
PATJ	INADL
ARAP3	ARAP3
KANK4	KANK4
RTKN	RTKN
VWA8	VWA8
TENM1	ODZ1
DAB2IP	DAB2IP
MAP9	MAP9
SLC52A3	SLC52A3
VAPA	VAPA
TDO2	TDO2
CCNT2	CCNT2
TTC7A	TTC7A
MAP3K19	YSK4
MAGI3	MAGI3
RSBN1	RSBN1
PTPN22	PTPN22
FSD2	FSD2
GADL1	ADC
PAK5	PAK7
TTLL12	TTLL12
ACSL5	ACSL5
ZDHHC6	ZDHHC6
MEIOB	MEIOB
RBPJL	RBPJL
DBNDD2	DBNDD2
TLL2	TLL2
GSTZ1	GSTZ1
ATM	ATM
C11orf65	C11orf65
PCDH15	PCDH15
CEP350	CEP350
LPIN1	LPIN1
IFIT3	IFIT3
TMEM45A	TMEM45A
FAM134A	FAM134A
RALGAPA1	RALGAPA1
MCHR2	MCHR2
MYO6	MYO6
BAZ2A	BAZ2A
DDX51	DDX51
PP2D1	PP2D1
FAT2	FAT2
CMTR2	FTSJD1
SWAP70	SWAP70
ESPL1	ESPL1
USP45	USP45
ZNF384	ZNF384
GMIP	GMIP
CASS4	CASS4
PDCD11	PDCD11
CALHM1	CALHM1
FUT4	FUT4
PIWIL4	PIWIL4
FKBP15	FKBP15
ATG2A	ATG2A
PRR4	PRR4
PTPRE	PTPRE
C7orf43	C7orf43
FAM26E	FAM26E
MYO15B	MYO15B
CA1	CA1
LOXHD1	LOXHD1
DMRT2	DMRT2
PEX26	PEX26
BOLA1	BOLA1
GLYCTK	GLYCTK
JADE3	PHF16
FUOM	FUOM
BUB1	BUB1
SEMA3G	SEMA3G
SYNE1	SYNE1
DDIAS	C11orf82
MBOAT2	MBOAT2
PLEKHH2	PLEKHH2
METTL13	METTL13
ABCG8	ABCG8
CSF3	CSF3
MYCBP2	MYCBP2
ZFYVE9	ZFYVE9
CC2D1B	CC2D1B
VN1R2	VN1R2
ZNF438	ZNF438
ARID4A	ARID4A
GK5	GK5
KIAA0586	KIAA0586
ETNPPL	AGXT2L1
STARD9	STARD9
LZTS1	LZTS1
ZNF606	ZNF606
CACUL1	CACUL1
TDRD12	TDRD12
ACOT11	ACOT11
PTCRA	PTCRA
FAM151A	FAM151A
POM121L2	POM121L2
CCDC17	CCDC17
DARS2	DARS2
SHC4	SHC4
PLS1	PLS1
IL10RA	IL10RA
PCM1	PCM1
PGLYRP2	PGLYRP2
ASAH1	ASAH1
ABCB7	ABCB7
TBC1D10B	TBC1D10B
BIRC6	BIRC6
ATXN7L1	ATXN7L1
C2CD2	C2CD2
MFHAS1	MFHAS1
EXPH5	EXPH5
LRRC66	LRRC66
OLFML2B	OLFML2B
DKK1	DKK1
FREM1	FREM1
TAAR2	TAAR2
CC2D2B	CC2D2B
VSIG2	VSIG2
FAM208B	FAM208B
SH2D2A	SH2D2A
COL4A2	COL4A2
DNAH9	DNAH9
TBC1D31	WDR67
ANKZF1	ANKZF1
JARID2	JARID2
PLAC1	PLAC1
STK16	STK16
DNPEP	DNPEP
UBXN4	UBXN4
DNAJC4	DNAJC4
SORL1	SORL1
CCDC87	CCDC87
SLC35F2	SLC35F2
FMO6P	FMO6P
C19orf44	C19orf44
PLCB3	PLCB3
SLC35E1	SLC35E1
ISM1	ISM1
COMMD8	COMMD8
OXNAD1	OXNAD1
FHOD3	FHOD3
IL27	IL27
SLC22A6	SLC22A6
PDZD8	PDZD8
ITGB7	ITGB7
FZD2	FZD2
SPATA16	SPATA16
UBQLN3	UBQLN3
EFCAB6	EFCAB6
SMCR8	SMCR8
APOB	APOB
CACNA1E	CACNA1E
AHCTF1	AHCTF1
PDE6B	PDE6B
MMS19	MMS19
PPP1R3A	PPP1R3A
CTCFL	CTCFL
CTDSPL2	CTDSPL2
MADD	MADD
SPG11	SPG11
DNAJC12	DNAJC12
FABP9	FABP9
ZNF541	ZNF541
TMUB2	TMUB2
ZSCAN18	ZSCAN18
ADAM22	ADAM22
GRHL1	GRHL1
COX7B2	COX7B2
TJP2	TJP2
CHD8	CHD8
FAM129C	FAM129C
HCAR1	HCAR1
PTPRQ	PTPRQ
LPIN2	LPIN2
BBS10	BBS10
CES5A	CES5A
GTPBP8	GTPBP8
FBXO43	FBXO43
SPICE1	SPICE1
ZP1	ZP1
POLL	POLL
DNAH6	DNAH6
CDC42BPG	CDC42BPG
TMEM71	TMEM71
LRRC14	LRRC14
RBBP6	RBBP6
TNFAIP2	TNFAIP2
EIF4B	EIF4B
ZSWIM3	ZSWIM3
SPATA25	SPATA25
MYO19	MYO19
NOL9	NOL9
C19orf18	C19orf18
CR2	CR2
GPD2	GPD2
C1orf116	C1orf116
COL7A1	COL7A1
UQCRC1	UQCRC1
LSM10	LSM10
MOCOS	MOCOS
EHHADH	EHHADH
BAAT	BAAT
AMOTL2	AMOTL2
ZIC5	ZIC5
ANKRD24	ANKRD24
TRMT10C	TRMT10C
TTI1	TTI1
CSPG5	CSPG5
SMYD3	SMYD3
SND1	SND1
RNF103	RNF103
IL17RE	IL17RE
IL4	IL4
MICALL1	MICALL1
MTUS1	MTUS1
DFNA5	DFNA5
SLC24A4	SLC24A4
RIF1	RIF1
ROS1	ROS1
PIK3R4	PIK3R4
PDE4DIP	PDE4DIP
GLI2	GLI2
NEB	NEB
ADAMTS7	ADAMTS7
TARS	TARS
ACAN	ACAN
OR51I1	OR51I1
TBCD	TBCD
FAM169A	FAM169A
ZNF750	ZNF750
TANGO6	TMCO7
BFAR	BFAR
CBS	CBS
SCGB3A1	SCGB3A1
INO80	INO80
SLC23A1	SLC23A1
PTGDR	PTGDR
LRRC49	LRRC49
ADCY7	ADCY7
KMT2B KMT2D	MLL2
WNT16	WNT16
KCNIP3	KCNIP3
COL16A1	COL16A1
CAPN7	CAPN7
ADTRP	ADTRP
GLCE	GLCE
MRGPRD	MRGPRD
NOL12	NOL12
INTS12	INTS12
CHST4	CHST4
SLC45A4	SLC45A4
NMB	NMB
SPN	SPN
TRPA1	TRPA1
ITGAX	ITGAX
ATP11B	ATP11B
PADI3	PADI3
IDH2	IDH2
KCNH6	KCNH6
PSD2	PSD2
ZFAT	ZFAT
POLG	POLG
F13A1	F13A1
IBA57	IBA57
CIR1	CIR1
IDS	IDS
SCRN3	SCRN3
GPR155	GPR155
FAM118B	FAM118B
DENND4A	DENND4A
TIRAP	TIRAP
BPIFA1	BPIFA1
HNMT	HNMT
BPIFB1	BPIFB1
ZPR1	ZNF259
APOA5	APOA5
CUL9	CUL9
CDC7	CDC7
C2orf71	C2orf71
SLC29A1	SLC29A1
SCPEP1	SCPEP1
SGTB	SGTB
MYO7B	MYO7B
NEO1	NEO1
PHF20	PHF20
PARL	PARL
RNF40	RNF40
DZANK1	DZANK1
LMF1	LMF1
GOLT1A	GOLT1A
POLM	POLM
TRIM9	TRIM9
URB1	URB1
DPEP3	DPEP3
EZH1	EZH1
ALMS1	ALMS1
RANBP9	RANBP9
NNT	NNT
COL6A1	COL6A1
ZNF197	ZNF197
MANSC4	MANSC4
ELP6	ELP6
WARS	WARS
ADGRE5	CD97
TNK1	TNK1
ANKRD12	ANKRD12
HTR2B	HTR2B
TMEM199	TMEM199
MED13	MED13
AKAP13	AKAP13
TNC	TNC
RASEF	RASEF
AFF4	AFF4
ZNF645	ZNF645
BAZ1A	BAZ1A
MCM3	MCM3
GJA3	GJA3
THSD7B	THSD7B
KNG1	KNG1
HDC	HDC
ANPEP	ANPEP
MBD4	MBD4
HAO2	HAO2
DOCK8	DOCK8
HSD17B1	HSD17B1
WHAMM	WHAMM
HOGA1	HOGA1
ACCS	ACCS
C11orf16	C11orf16
TIGD5	TIGD5
LINGO1	LINGO1
RBM28	RBM28
PLD4	PLD4
GPRC5C	GPRC5C
SERPINI2	SERPINI2
C19orf57	C19orf57
CC2D1A	CC2D1A
KIR3DX1	KIR3DX1
DENND4C	DENND4C
ODF2L	ODF2L
CYP27B1	CYP27B1
ZDHHC4	ZDHHC4
AVIL	AVIL
NEUROG1	NEUROG1
ESYT3	ESYT3
KCNQ5	KCNQ5
MASP1	MASP1
HR	HR
UQCR10	UQCR10
FIGLA	FIGLA
APCDD1	APCDD1
SYCP2	SYCP2
RNF5	RNF5
TTC27	TTC27
NOTCH4	NOTCH4
SSC5D	SSC5D
C20orf173	C20orf173
ALS2CL	ALS2CL
ARHGAP11A	ARHGAP11A
8-Mar	Is absent
TMEM109	TMEM109
ADAM8	ADAM8
HDAC4	HDAC4
CNDP1	CNDP1
SEMA6C	SEMA6C
PER2	PER2
MTHFR	MTHFR
ACE2	ACE2
MEI1	MEI1
HIVEP1	HIVEP1
LY96	LY96
ADAMTSL1	ADAMTSL1
HAUS6	HAUS6
PLIN2	PLIN2
IARS2	IARS2
CCDC66	CCDC66
NLRP6	NLRP6
FAM208A	FAM208A
RAB3GAP2	RAB3GAP2
TNRC6C	TNRC6C
LAMP1	LAMP1
NPAS4	NPAS4
CYP4B1	CYP4B1
IL17RB	IL17RB
TRPV2	TRPV2
CCM2L	C20orf160
KIF21A	KIF21A
LPP	LPP
DPY19L3	DPY19L3
MARK4	MARK4
SLC25A38	SLC25A38
MFSD9	MFSD9
FIGNL1	FIGNL1
TBX19	TBX19
CYSLTR2	CYSLTR2
ABCC1	ABCC1
METTL7A	METTL7A
ADAMTS16	ADAMTS16
AOAH	AOAH
CTSS	CTSS
ADAMTS13	ADAMTS13
NOD1	NOD1
PGPEP1L	PGPEP1L
C10orf90	C10orf90
PANX1	PANX1
C14orf37	C14orf37
TNMD	TNMD
NADK	NADK
ERICH3	C1orf173
FANCF	FANCF
TYW3	TYW3
EXOC4	EXOC4
TSPAN32	TSPAN32
NUDT9	NUDT9
SPARCL1	SPARCL1
ADGRG1	GPR56
TARBP1	TARBP1
KIAA1462	KIAA1462
IGSF1	IGSF1
ARMC7	ARMC7
SERPINE1	SERPINE1
ELP4	ELP4
CD1E	CD1E
CLPB	CLPB
CDK12	CDK12
TCEAL8	TCEAL8
SCARA3	SCARA3
CDKN2AIPNL	CDKN2AIPNL
MECOM	MECOM
SOCS4	SOCS4
PAXIP1	PAXIP1
AFM	AFM
APLF	APLF
MCM4	MCM4
SLC9A4	SLC9A4
MACF1	MACF1
CCDC186	C10orf118
CBARP	C19orf26
LAMC3	LAMC3
KCNK17	KCNK17
DEPDC4	DEPDC4
ZSWIM4	ZSWIM4
DENND1A	DENND1A
C1orf174	C1orf174
EML6	EML6
TSEN54	TSEN54
NFU1	NFU1
ABCA5	ABCA5
SNX16	SNX16
FOCAD	FOCAD
TMC2	TMC2
BUB1B	BUB1B
XDH	XDH
CD34	CD34
TTLL4	TTLL4
TTC9C	TTC9C
CMA1	CMA1
RFX8	RFX8
SELENBP1	SELENBP1
ADGRG3	GPR97
KLK12	KLK12
FRMPD2	FRMPD2
ANXA3	ANXA3
SYNJ1	SYNJ1
RNF213	RNF213
TCEANC	TCEANC
ABCB5	ABCB5
DTWD2	DTWD2
GKAP1	GKAP1
LAYN	LAYN
DNER	DNER
CEP250	CEP250
TMLHE	TMLHE
OR51E2	OR51E2
OR51C1P	OR51C1P
ECT2L	ECT2L
CGN	CGN
HEPH	HEPH
MPP4	MPP4
ANKRD26	ANKRD26
ALS2	ALS2
WDR12	WDR12
XPO6	XPO6
RNF180	RNF180
DNAH7	DNAH7
STK17B	STK17B
CCDC153	CCDC153
HECW2	HECW2
SYNJ2	SYNJ2
PCTP	PCTP
RIMS4	RIMS4
AWAT2	AWAT2
APOD	APOD
DPP3	DPP3
ARID1B	ARID1B
KBTBD11	KBTBD11
FRMD7	FRMD7
RASSF4	RASSF4
DHTKD1	DHTKD1
NKPD1	NKPD1
STON2	STON2
AGXT2	AGXT2
SLC2A5	SLC2A5
MED14	MED14
GALR3	GALR3
SPTA1	SPTA1
OR6K2	OR6K2
MARVELD2	MARVELD2
STOX2	STOX2
MAGEB6	MAGEB6
ADORA2A	ADORA2A
WDR3	WDR3
ADCY4	ADCY4
CTSE	CTSE
ANO9	ANO9
SWSAP1	SWSAP1
CHD6	CHD6
SLC6A4	SLC6A4
LEMD2	LEMD2
SLC6A13	SLC6A13
ALOX5	ALOX5
PPEF2	PPEF2
PFAS	PFAS
PER1	PER1
TATDN3	TATDN3
SPATA45	C1orf227
PRDM2	PRDM2
OR6A2	OR6A2
NUDCD3	NUDCD3
ANKLE1	ANKLE1
SLCO1C1	SLCO1C1
ATRAID	ATRAID
MYOCD	MYOCD
CAD	CAD
GAPT	GAPT
PLCD4	PLCD4
EP300	EP300
SUSD3	SUSD3
FBN2	FBN2
L3MBTL2	L3MBTL2
ZNF462	ZNF462
RNF25	RNF25
MED13L	MED13L
PPP4R1	PPP4R1
PPARGC1B	PPARGC1B
MEPCE	MEPCE
MORC4	MORC4
UQCC1	UQCC
SEL1L3	SEL1L3
NPR3	NPR3
NIPAL3	NIPAL3
ZNF783	ZNF783
C16orf89	C16orf89
NRN1L	NRN1L
NAT10	NAT10
RABGAP1	RABGAP1
MYO1H	MYO1H
ALPK3	ALPK3
LRMP	LRMP
NNMT	NNMT
ATP2B4	ATP2B4
SLC6A20	SLC6A20
SYT8	SYT8
ATP7B	ATP7B
TF	TF
C9orf64	C9orf64
FGFR1OP2	FGFR1OP2
CCL24	CCL24
ADGRG7	GPR128
TG	TG
ZBTB46	ZBTB46
SVIL	SVIL
T	T
IL17RD	IL17RD
C5orf63	C5orf63
EPS15	EPS15
PLA2G3	PLA2G3
YLPM1	YLPM1
LCA5L	LCA5L
DLST	DLST
RXFP2	RXFP2
FNIP2	FNIP2
RAP1GAP2	RAP1GAP2
TPO	TPO
RASD1	RASD1
DNAJC1	DNAJC1
DOCK3	DOCK3
PTX4	PTX4
DCAF1	VPRBP
EIF2AK1	EIF2AK1
SLC51A	SLC51A
PKP1	PKP1
HMX2	HMX2
TMPRSS11B	TMPRSS11B
ACOT12	ACOT12
RAB21	RAB21
SCYL2	SCYL2
USP25	USP25
TOR1AIP1	TOR1AIP1
ASAP3	ASAP3
WDR6	WDR6
CDK15	CDK15
NMI	NMI
CFAP46	TTC40
USP19	USP19
SOAT2	SOAT2
IDUA	IDUA
LAMB2	LAMB2
AFF3	AFF3
QRSL1	QRSL1
ZNF280A	ZNF280A
PKD1L1	PKD1L1
SPEF2	SPEF2
EIF3A	EIF3A
TSPEAR	TSPEAR
TMEM161A	TMEM161A
DNA2	DNA2
GPR132	GPR132
MTBP	MTBP
SECISBP2	SECISBP2
SSTR3	SSTR3
ACOD1	IRG1
SPTBN5	SPTBN5
HTT	HTT
C5	C5
IL24	IL24
ATP1B1	ATP1B1
PIGR	PIGR
PPM1J	PPM1J
TERT	TERT
FGGY	FGGY
FAM124A	FAM124A
BCO1	BCMO1
FOXS1	FOXS1
PRC1	PRC1
MYLK	MYLK
PCDHB3	PCDHB3
MMP27	MMP27
OR8B4	OR8B4
WDFY3	WDFY3
PRR13	PRR13
KY	KY
TRPV3	TRPV3
BMP2	BMP2
SHPK	SHPK
KIAA0355	KIAA0355
CHST8	CHST8
MRPL38	MRPL38
EVX2	EVX2
EDRF1	C10orf137
UROS	UROS
ANKIB1	ANKIB1
ICAM4	ICAM4
CLVS1	CLVS1
ASPH	ASPH
ARHGEF12	ARHGEF12
CEP290	CEP290
USP42	USP42
FAM160B2	FAM160B2
RTTN	RTTN
STAU2	STAU2
RABGAP1L	RABGAP1L
UVSSA	UVSSA
MRPS2	MRPS2
KCNA1	KCNA1
C16orf71	C16orf71
RNASE11	RNASE11
WWP2	WWP2
NPAT	NPAT
SCNM1	SCNM1
PIEZO2	PIEZO2
COA3	COA3
CUBN	CUBN
C7orf57	C7orf57
UPK3A	UPK3A
ZNF521	ZNF521
MTPAP	MTPAP
MUM1	MUM1
DLX4	DLX4
C8orf74	C8orf74
SMC1B	SMC1B
PPP2R3A	PPP2R3A
ARHGAP9	ARHGAP9
ESPN	ESPN
MBD6	MBD6
Tspan10	Tspan10
FEZF1	FEZF1
KIF5A	KIF5A
ARHGEF25	ARHGEF25
ZFPM1	ZFPM1
ACSF3	ACSF3
RHPN2	RHPN2
TMEM25	TMEM25
WDR88	WDR88
APC	APC
HNRNPM	HNRNPM
OAS3	OAS3
HIBADH	HIBADH
SLC25A26	SLC25A26
OXSM	OXSM
GM2A	GM2A
LRP2	LRP2
ACAP3	ACAP3
PHF3	PHF3
SEC24B	SEC24B
DNAJC5B	DNAJC5B
CD1D	CD1D
TMCC1	TMCC1
ITGAM	ITGAM
NAGA	NAGA
NUFIP1	NUFIP1
GJA10	GJA10
L2HGDH	L2HGDH
ATP5S	ATP5S
GPR151	GPR151
EGF	EGF
PGGHG	ATHL1
GLTSCR1L	KIAA0240
ZCCHC14	ZCCHC14
ITGA5	ITGA5
SEZ6	SEZ6
AMPD3	AMPD3
TIGIT	TIGIT
LYVE1	LYVE1
MRVI1	MRVI1
KCNK5	KCNK5
STAB1	STAB1
LHPP	LHPP
ZC3HAV1	ZC3HAV1
HPX	HPX
CCDC175	C14orf38
COX4I1	COX4I1
ATP10D	ATP10D
CNGA1	CNGA1
TEC	TEC
KAT8	KAT8
ANKRD9	ANKRD9
LONP2	LONP2
SEMA4C	SEMA4C
KANSL1L	KANSL1L
LRBA	LRBA
KIDINS220	KIDINS220
STARD6	STARD6
SLC1A3	SLC1A3
ZNF483	ZNF483
PSMC2	PSMC2
NOD2	NOD2
ALDH1L2	ALDH1L2
APOC1	APOC1
G6PC	G6PC
AMN	AMN
RUNDC1	RUNDC1
ADCY6	ADCY6
PPRC1	PPRC1
NOLC1	NOLC1
ERCC6	ERCC6
TUBD1	TUBD1
ZDBF2	ZDBF2
TCTE1	TCTE1
PIK3C2G	PIK3C2G
SLIT1	SLIT1
CEP152	CEP152
TNXB	TNXB
DEFB125	DEFB125
CEP170B	KIAA0284
OCA2	OCA2
LRP1B	LRP1B
APOE	APOE
DGKB	DGKB
ABCC2	ABCC2
SRP68	SRP68
NCKAP5	NCKAP5
MRPS31	MRPS31
DIO1	DIO1
BAZ2B	BAZ2B
ARRB2	ARRB2
PNLIPRP3	PNLIPRP3
ZFHX4	ZFHX4
PNLIP	PNLIP
VPREB3	VPREB3
DDHD1	DDHD1
C1orf27	C1orf27
RXFP1	RXFP1
PTRHD1	PTRHD1
CSF3R	CSF3R
BCOR	BCOR
KDR	KDR
CBLB	CBLB
ADCY3	ADCY3
SFSWAP	SFSWAP
ANKRD60	ANKRD60
DUSP10	DUSP10
PTPN13	PTPN13
FOXN1	FOXN1
POLN	POLN
BRCA1	BRCA1
CPT1B	CPT1B
FARP2	FARP2
NYNRIN	NYNRIN
PMEL	PMEL
ROBO4	ROBO4
CDKL2	CDKL2
ZBTB16	ZBTB16
HTR1E	HTR1E
IKBIP	IKBIP
ALG9	ALG9
APAF1	APAF1
WDR17	WDR17
MYOM1	MYOM1
NKX2-3	NKX2-3
FAM186B	FAM186B
CX3CR1	CCRL1
FMNL3	FMNL3
NCKAP5L	NCKAP5L
NPHP3	NPHP3
C11orf63	C11orf63
EXD1	EXD1
PNPLA3	PNPLA3
SPINT1	SPINT1
ABCC12	ABCC12
FAM81A	FAM81A
VPS18	VPS18
LRRIQ4	LRRIQ4
PHRF1	PHRF1
LRRC31	LRRC31
KRTAP8-1	KRTAP8-1
SERPINA1	SERPINA1
ARHGAP4	ARHGAP4
KDM6A	KDM6A
ESYT1	ESYT1
TTC32	TTC32
CEP85L	CEP85L
TRIM58	TRIM58
ALS2CR11	ALS2CR11
NDE1	NDE1
BRIP1	BRIP1
ZC3H12B	ZC3H12B
CLUL1	CLUL1
XIRP2	XIRP2
RAPGEF5	RAPGEF5
ACAP1	ACAP1
NLGN2	NLGN2
PARP16	PARP16
OSBPL1A	OSBPL1A
ENTHD1	ENTHD1
RUBCNL	KIAA0226L
SPHK2	SPHK2
FANCA	FANCA
ERCC6L	ERCC6L
SIGLEC1	SIGLEC1
ACAD10	ACAD10
CDC25C	CDC25C
GRK4	GRK4
EP400	EP400
GUCY1A3	GUCY1A3
SLC33A1	SLC33A1
TFB2M	TFB2M
UBE2T	UBE2T
APBA3	APBA3
ACADL	ACADL
HPSE2	HPSE2
NUDT8	NUDT8
LHX5	LHX5
ALPK1	ALPK1
RAPH1	RAPH1
ADAM18	ADAM18
CHAT	CHAT
AEN	AEN
VARS2	VARS2
CATSPERB	CATSPERB
BAZ1B	BAZ1B
TSEN34	TSEN34
GRIK3	GRIK3
ATXN1	ATXN1
SLC16A10	SLC16A10
DISP2	DISP2
NPHS1	NPHS1
SLC15A2	SLC15A2
ILDR1	ILDR1
F8	F8
TDRD5	TDRD5
NYX	NYX
ATG12	ATG12
RAD54B	RAD54B
CCDC6	CCDC6
LARP4B	LARP4B
MUSK	MUSK
SERPINF1	SERPINF1
VWA5B2	VWA5B2
GPR149	GPR149
NCAN	NCAN
MS4A8	MS4A8B
JAK3	JAK3
MRPL4	MRPL4
METTL25	METTL25
BARHL1	BARHL1
TXNRD1	TXNRD1
CHD9	CHD9
TGS1	TGS1
DDX31	DDX31
MYH13	MYH13
THNSL1	THNSL1
FAM184B	FAM184B
TSC2	TSC2
TLCD2	TLCD2
KIF11	KIF11
SCARF1	SCARF1
PPP1R14C	PPP1R14C
KIAA1755	KIAA1755
MYO15A	MYO15A
TRPM8	TRPM8
FGFR4	FGFR4
ANKEF1	ANKRD5
ZNF184	ZNF184
CEP97	CEP97
FBXO34	FBXO34
NELL1	NELL1
CRYBG3	CRYBG3
FAM135A	FAM135A
FITM2	FITM2
CFAP53	CCDC11
STARD7	STARD7
CREBBP	CREBBP
COL13A1	COL13A1
FLT1	FLT1
TMEM2	TMEM2
GPR176	GPR176
PTPRK	PTPRK
ITGA8	ITGA8
AMPH	AMPH
DENND3	DENND3
ADAMTS5	ADAMTS5
KRT3	KRT3
ZADH2	ZADH2
KIAA0825	KIAA0825
KRT79	KRT79
GRM1	GRM1
C22orf15	C22orf15
NUP50	NUP50
TBRG4	TBRG4
CLEC14A	CLEC14A
FBXO45	FBXO45
C11orf80	C11orf80
LRRFIP1	LRRFIP1
ARFGAP1	ARFGAP1
KL	KL
DMXL1	DMXL1
ABCC4	ABCC4
ASGR2	ASGR2
ANKRD23	ANKRD23
SVEP1	SVEP1
C16orf59	C16orf59
TMEM63B	TMEM63B
UGGT2	UGGT2
RRP12	RRP12
PRKAG3	PRKAG3
ZMYND15	ZMYND15
GET4	GET4
HEATR3	HEATR3
NOBOX	NOBOX
LACC1	LACC1
SYDE2	SYDE2
DCHS1	DCHS1
FN1	FN1
CSTA	CSTA
GNL3	GNL3
SLC38A4	SLC38A4
SH3TC1	SH3TC1
ABCB4	ABCB4
PPP1CC	PPP1CC
CNST	CNST
ITIH1	ITIH1
CCDC63	CCDC63
ABCB1	ABCB1
RTBDN	RTBDN
ITIH4	ITIH4
R3HCC1	R3HCC1
DNASE2	DNASE2
LRRC9	LRRC9
MYO7A	MYO7A
ZNF335	ZNF335
WBSCR22	WBSCR22
MGAT5B	MGAT5B
INPP5D	INPP5D
CD37	CD37
SEMA7A	SEMA7A
ARHGAP25	ARHGAP25
FMN1	FMN1
IPO5	IPO5
IRAK1	IRAK1
ATP13A5	ATP13A5
GPR150	GPR150
SMOC1	SMOC1
HAO1	HAO1
POLR3G	POLR3G
FANCI	FANCI
KIF24	KIF24
GART	GART
SON	SON
HN1L	HN1L
AMER1	FAM123B
TTN	TTN
USP34	USP34
TBC1D8	TBC1D8
PLCL1	PLCL1
CD300LG	CD300LG
RPL	Is absent
ANGPTL6	ANGPTL6
CXCL17	CXCL17
PROM2	PROM2
TMEM232	TMEM232
CYP2U1	CYP2U1
ULK2	ULK2
UBQLN1	UBQLN1
B3GNT4	B3GNT4
CLIP1	CLIP1
C11orf74	C11orf74
KNTC1	KNTC1
FMO2	FMO2
POU1F1	POU1F1
ZBTB49	ZBTB49
ZNF575	ZNF575
SEC31B	SEC31B
ATAD2B	ATAD2B
SLC11A2	SLC11A2
SRCAP	SRCAP
NOX4	NOX4
CPNE7	CPNE7
DACT2	DACT2
PLAU	PLAU
FAM83F	FAM83F
GPATCH3	GPATCH3
PTTG1IP	PTTG1IP
THAP9	THAP9
RABEP2	RABEP2
ATF7IP	ATF7IP
ADAMTS14	ADAMTS14
KIF14	KIF14
HMGXB3	HMGXB3
CSF1R	CSF1R
GABRP	GABRP
ABHD6	ABHD6
PDGFRB	PDGFRB
TOR2A	TOR2A
VPS37C	VPS37C
TRIT1	TRIT1
TNFRSF18	TNFRSF18
SLC26A7	SLC26A7
PTK6	PTK6
EXOSC10	EXOSC10
SH3BP2	SH3BP2
FER1L6	FER1L6
FNDC3A	FNDC3A
INVS	INVS
IL4R	IL4R
IQCA1	IQCA1
UTP3	UTP3
PIK3C2B	PIK3C2B
HSD17B4	HSD17B4
RTP3	RTP3
IL31RA	IL31RA
MKRN3	MKRN3
DUOX2	DUOX2
KIAA0141	KIAA0141
CEP131	AZI1
DUOXA1	DUOXA1
AMACR	AMACR
HVCN1	HVCN1
FAM159B	FAM159B
HRH1	HRH1
KIAA1324	KIAA1324
ARTN	ARTN
RCSD1	RCSD1
PGC	PGC
DPH2	DPH2
PRICKLE4	PRICKLE4
KRTAP17-1	KRTAP17-1
LENG8	LENG8
HSDL2	HSDL2
IRS2	IRS2
TJAP1	TJAP1
ATP2A3	ATP2A3
USP6NL	USP6NL
ALOX15	ALOX15
PNPLA4	PNPLA4
MYOC	MYOC
ASXL3	ASXL3
CCDC88C	CCDC88C
MICALL2	MICALL2
FNDC3B	FNDC3B
ADPRHL2	ADPRHL2
CSF2	CSF2
A2ML1	A2ML1
TKFC	DAK
ELOA	TCEB3
CYB561A3	CYBASC3
SLC13A5	SLC13A5
POGLUT1	POGLUT1
TIMMDC1	TIMMDC1
LEMD3	LEMD3
SHROOM4	SHROOM4
SLC1A4	SLC1A4
TOE1	TOE1
TREH	TREH
MAMSTR	MAMSTR
COL18A1	COL18A1
SLC7A11	SLC7A11
CCDC38	CCDC38
LPGAT1	LPGAT1
ZFHX3	ZFHX3
[truncated: 1,209 more rows]

## Sheet: Table S5
Table S5. Candidate genes under positive selection according to Hudson-Aguade-Kreitman test in polar bear (Liu et al., 2014).
Gene symbol from publication	Official human gene symbol
TTC3	TTC3
ZNF596	ZNF596
EYS	EYS
ISPD	AC006035.2
NAGA	NAGA
RPL3	RPL3
TATDN2	TATDN2
LAMC1	LAMC1
OR1C1	OR1C1
USP34	USP34
ANKRD61	ANKRD61
RPL29	RPL29
SPHKAP	SPHKAP
HLCS	HLCS
SMIM15	C5orf43
CD226	CD226
UBA52	UBA52
ROS1	ROS1
STK32B	STK32B
FCRL1	FCRL1
TRAF3IP3	TRAF3IP3
LSM1	LSM1
ZNF334	ZNF334
UBE2E3	UBE2E3
TTBK2	TTBK2
IPO4	IPO4
KIAA1671	KIAA1671
RPLP1	RPLP1
TPM3	TPM3
LAMA1	LAMA1
OR7A17	OR7A17
SPOCD1	SPOCD1
OR10R2	OR10R2
SPINK2	SPINK2
NCAPH	NCAPH
ALDH1L1	ALDH1L1
TTF2	TTF2
RPS20	RPS20
IRF5	IRF5
ALDH1L2	ALDH1L2
LAMA3	LAMA3
RALGAPA2	RALGAPA2
OR4P4	OR4P4
CYP2F1	CYP2F1
ZC3HC1	ZC3HC1
AKAP13	AKAP13
C20orf173	C20orf173
CNTNAP4	CNTNAP4
PLEKHH2	PLEKHH2
OR52N4	OR52N4
OSMR-AS1	AC091435.1
MRPL55	MRPL55
NA	Is absent
OR1S2	OR1S2
ZNF133	ZNF133
NCKAP5L	NCKAP5L
NNMT	NNMT
CNGB1	CNGB1
ARHGAP17	ARHGAP17
FAM114A1	FAM114A1
TACC2	TACC2
OR52L1	OR52L1
STIM1	STIM1
PRSS33	PRSS33
RP11-766F14.2.1	Is absent
IMPG2	IMPG2
GM2A	GM2A
NUDT9	NUDT9
UQCRC2	UQCRC2
TENM1	ODZ3
ENOPH1	ENOPH1
BCL7C	BCL7C
ACAD8	ACAD8
TAF1C	TAF1C
C3orf49	C3orf49
TMEM258	C11orf10
SIRPB2	SIRPB2
PABPC1	PABPC1
CINP	CINP
APOL3	APOL3
MKKS	MKKS
TMPRSS15	TMPRSS15
NDUFA1	NDUFA1
DFFA	DFFA
VWDE	VWDE
CD6	CD6
PCDH15	PCDH15
ZNF2	ZNF2
COL4A4	COL4A4
NBPF6	NBPF6
GRAMD3	GRAMD3
DNAAF1	DNAAF1
OR8J3	OR8J3
MCPH1	MCPH1
KIAA1109	KIAA1109
DUX4L4	DUX4L4
NMI	NMI
TRIM15	TRIM15
C8orf59	C8orf59
PDDC1	PDDC1
GSTA3	GSTA3
FAM47E	FAM47E
MAPRE1	MAPRE1
ORM2	ORM2
CD163	CD163
OR4C11	OR4C11
OR5D18	OR5D18
ANKFY1	ANKFY1
TGM7	TGM7
EFCAB9	EFCAB9
MOB1A	MOB1A
PARP14	PARP14
IFITM3	IFITM3
ALPK2	ALPK2
FTH1	FTH1
TARBP1	TARBP1
EFCAB12	C3orf25
TMEM241	TMEM241
ENPP5	ENPP5
VWA5B1	VWA5B1
FCGBP	FCGBP
NCKAP5	NCKAP5
ART3	ART3
PMS2	PMS2
SH3TC2	SH3TC2
FAT1	FAT1
PNPLA6	PNPLA6
CX3CR1	CX3CR1
IGF2R	IGF2R
OR7A10	OR7A10
DSP	DSP
RPL23A	RPL23A
GNG10	GNG10
NRROS	LRRC33
FMO3	FMO3
CGNL1	CGNL1
GOLGA6L6	GOLGA6L6
OR52D1	OR52D1
BPIFB1	BPIFB1
SLIT3	SLIT3
LYST	LYST
KNL1	CASC5
RPUSD2	RPUSD2
OR52E4	OR52E4
OR6M1	OR6M1
VN1R1	VN1R1
STEAP3	STEAP3
OR4C46	OR4C46
TSGA13	TSGA13
NEK5	NEK5
ATP5J2-PTCD1	ATP5J2-PTCD1
OLFM2	OLFM2
OR5V1	OR5V1
OR4A47	OR4A47
VPS18	VPS18
GSTA1	GSTA1
UBP1	UBP1
COL4A3	COL4A3
ALDOA	ALDOA
CCDC40	CCDC40
LAMB4	LAMB4
PNLIPRP2	PNLIPRP2
OR2B6	OR2B6
PGA5	PGA5
ARMC6	ARMC6
PAX1	PAX1
CYP1A2	CYP1A2
OBSCN	OBSCN
TFG	TFG
C15orf52	C15orf52
NOD2	NOD2
TCL1A	TCL1A
EMID1	EMID1
ADGRF1	GPR110
EPG5	EPG5
UBASH3A	UBASH3A
GPX1	GPX1
NAT10	NAT10
OR2AK2	OR2AK2
SMYD4	SMYD4
C3AR1	C3AR1
VN1R4	VN1R4
OR8B3	OR8B3
CCDC14	CCDC14
APOL6	APOL6
ISX	ISX
COX7C	COX7C
VARS2	VARSL.5
EHD3	EHD3
CLEC4A	CLEC4A
THNSL1	THNSL1
UCP2	UCP2
FRK	FRK
AHSG	AHSG
LRRC37A2	LRRC37A2
OR2L3	OR2L3
PRKDC	PRKDC
C9orf153	C9orf153
RPL39	RPL39
PSEN2	PSEN2
UNC45B	UNC45B
VCAM1	VCAM1
TIGD1	TIGD1
FANCM	FANCM
TRIOBP	TRIOBP
LAPTM5	LAPTM5
CAPN11	CAPN11
RPL32	RPL32
SENP5	SENP5
FCAMR	FCAMR
COX6A1	COX6A1
AMBP	AMBP
C17orf97	C17orf97
CFAP100	CCDC37
BOLA2B	BOLA2B
WFDC13	WFDC13
RABEPK	RABEPK
EARS2	EARS2
DNAJC16	DNAJC16
NUTM2D	FAM22D
C3orf30	C3orf30
MYO18B	MYO18B
CAST	CAST
SVEP1	SVEP1
KLRC1	KLRC1
GCC2	GCC2
CPA1	CPA1
OR2B3	OR2B3
OR2F1	OR2F1
AL928654.7.1	Is absent
URB1	URB1
RPL21	RPL21
ZNF420	ZNF420
FAM162A	FAM162A
PRRT4	PRRT4
CD209	CD209
OR11L1	OR11L1
OR5AR1	OR5AR1
RP11-480I12.4.1	Is absent
NQO1	NQO1
TTN	TTN
ZWINT	ZWINT
GPR179	GPR179.1
SFXN2	SFXN2
OCSTAMP	C20orf123
TMEM106A	TMEM106A
VGLL4	VGLL4
RUBCN	KIAA0226
DENND3	DENND3
OR4D5	OR4D5
IGSF5	IGSF5
OR2W1	OR2W1
FNDC1	FNDC1
C2orf78	C2orf78
RPS19	RPS19
ZNF208	ZNF208
ECI2	ECI2
SGSM1	SGSM1
FAM83D	FAM83D
XDH	XDH
PADI3	PADI3
EMP2	EMP2
TRMT12	TRMT12
OR5C1	OR5C1
OR5W2	OR5W2
RPL37A	RPL37A
CCDC168	CCDC168
IL16	IL16
OR51C1P	OR51C1P
OR52B4	OR52B4
C11orf16	C11orf16
KRT85	KRT85
MRGPRX1	MRGPRX1
TAS2R39	TAS2R39
OR13A1	OR13A1
ERICH5	C8orf47
FAM129A	FAM129A
ECHDC3	ECHDC3
MOK	MOK
EEFSEC	EEFSEC
SYNPO2	SYNPO2
ADCY10	ADCY10
WDCP	C2orf44
CTSD	CTSD
STOX2	STOX2
MTFP1	MTFP1
RP11-1286E23.17.1	Is absent
HMGCL	HMGCL
USP43	USP43
RPS24	RPS24
GPAM	GPAM
ENPP6	ENPP6
TXNDC2	TXNDC2
PCNT	PCNT
EGF	EGF
ZGRF1	C4orf21
COL22A1	COL22A1
RSC1A1	RSC1A1
SLCO2B1	SLCO2B1
C14orf2	C14orf2
SPTBN5	SPTBN5
SELP	SELP
ZNF331	ZNF331
KIFC1	KIFC1
SGCA	SGCA
PER2	PER2
C10orf10	C10orf10
TSPAN10	TSPAN10
LRRC66	LRRC66
ZAR1L	ZAR1L
KIAA1614	KIAA1614
AQP8	AQP8
PRSS55	PRSS55
SERINC3	SERINC3
VN1R2	VN1R2
BLVRA	BLVRA
ACKR2	CCBP2
ABHD11	ABHD11
RPS27A	RPS27A
USPL1	USPL1
OR8S1	OR8S1
GOLGA3	GOLGA3
FOCAD	KIAA1797
COPS9	MYEOV2
HSD11B1L	HSD11B1L
CENPF	CENPF
NUDT2	NUDT2
THAP8	THAP8
SERPINB9	SERPINB9
RP3-486B10.1.1	Is absent
CUL7	CUL7
IDO2	IDO2
HNRNPA1	HNRNPA1
PEX11A	PEX11A
EHD4	EHD4
RFWD3	RFWD3
SYNE1	SYNE1
CD200R1	CD200R1
TM7SF3	TM7SF3
HSPA5	HSPA5
OPN3	OPN3
GREB1	GREB1
KIFC2	KIFC2
GJA9	GJA9
OR1J2	OR1J2
RPL34	RPL34
OR6C2	OR6C2
DCHS2	DCHS2
BECN1	BECN1
PRSS16	PRSS16
RPL28	RPL28
CSTL1	CSTL1
FH	FH
PARD3B	PARD3B
LFNG	LFNG
GPC5	GPC5
KIAA1551	C12orf35
NOS2	NOS2
HELB	HELB
DUSP12	DUSP12
DCSTAMP	TM7SF4
CES5A	CES5A
ZNF764	ZNF764
TMCO6	TMCO6
NEB	NEB
ZDBF2	ZDBF2
FAM71D	FAM71D
SYT3	SYT3
USP20	USP20
ABCC2	ABCC2
ADORA3	ADORA3
TAS2R8	TAS2R8
WDR87	WDR87
PABPC1L	PABPC1L
DYNC2H1	DYNC2H1
RPL35	RPL35
METTL26	C16orf13
ANKRD16	ANKRD16
JMJD7-PLA2G4B	JMJD7-PLA2G4B
ABO	ABO.1
TREML4	TREML4
CASP9	CASP9
RSL1D1	RSL1D1
CD9	CD9
SP100	SP100
GFRA3	GFRA3
NPNT	NPNT
IL17RD	IL17RD
AHNAK2	AHNAK2
GAS7	GAS7
ERI1	ERI1
CORO1C	CORO1C
KIAA1549	KIAA1549
ZNF804B	ZNF804B
NTN5	NTN5
OR8B12	OR8B12
LIMA1	LIMA1
PTGIR	PTGIR
SQRDL	SQRDL
HMGN2	HMGN2
EPYC	EPYC
CYP3A4	CYP3A4
RPS2	RPS2
AGT	AGT
SULT6B1	SULT6B1
PEAK1	PEAK1.1
AK7	AK7
RIPK4	RIPK4
OR56B4	OR56B4
MRO	MRO
RPL35A	RPL35A
SRRM2	SRRM2
DAO	DAO
RP11-439E19.8.1	Is absent
SERPINB13	SERPINB13
SNAI3	SNAI3
VCL	VCL
MBL2	MBL2
PEX2	PEX2
KIF2B	KIF2B
DSG3	DSG3
NIPAL4	NIPAL4
PEX7	PEX7
DOPEY2	DOPEY2
JAM3	JAM3
DACT2	DACT2
BPIFB2	BPIFB2
HRG	HRG
KRT23	KRT23
OR1N2	OR1N2
CTD-2192J16.17.1	Is absent
TAS2R46	TAS2R46
PPP4R2	PPP4R2
NOL7	NOL7
MAS1	MAS1
ZNF366	ZNF366
RRBP1	RRBP1
KRT20	KRT20
ERAP2	ERAP2
OSBPL7	OSBPL7
NUGGC	C8orf80
TPT1	TPT1
FOXN4	FOXN4
SRI	SRI
GSX1	GSX1
PRF1	PRF1
RPS15A	RPS15A
DHRS4	DHRS4
ADAMTS14	ADAMTS14
CREB3L2	CREB3L2
B3GALT5	B3GALT5
ARFGAP3	ARFGAP3
ACTRT2	ACTRT2
ZFP37	ZFP37
ADI1	ADI1
ACVR1B	ACVR1B
UGT1A3	UGT1A3
LUZP1	LUZP1
LAMC3	LAMC3
ABCC6	ABCC6
HEG1	HEG1
OR52H1	OR52H1
UPK1B	UPK1B
SLC24A1	SLC24A1
RRN3	RRN3
PIK3C2G	PIK3C2G
CD180	CD180
FSHR	FSHR
USH2A	USH2A
AGAP1	AGAP1
CAD	CAD
LCMT2	LCMT2
TLE2	TLE2
RWDD2B	RWDD2B
VILL	VILL
HGSNAT	HGSNAT
OAT	OAT
BIN2	BIN2
ATP10A	ATP10A
CNDP2	CNDP2
RMDN2	FAM82A1
THAP6	THAP6
OR8B4	OR8B4
AKAP1	AKAP1
AXIN1	AXIN1
ITGB5	ITGB5
SLC39A7	SLC39A7
ZFP69B	ZNF643
OR9K2	OR9K2
N6AMT1	N6AMT1
TBCA	TBCA
SPAG17	SPAG17
FANCF	FANCF
MPO	MPO
MMP27	MMP27
ANKK1	ANKK1
FAM26D	FAM26D
WDR49	WDR49
CAGE1	CAGE1
CD2	CD2
TM4SF20	TM4SF20
DIS3L	DIS3L
CYP17A1	CYP17A1
PRSS53	PRSS53
SSFA2	SSFA2
DNHD1	DNHD1
OR2A5	OR2A5
LIPH	LIPH
PROC	PROC
PIGG	PIGG
OR5B2	OR5B2
FAM216B	C13orf30
MYH15	MYH15
INHBC	INHBC
ZSCAN31	ZNF323
HEATR4	HEATR4
BTAF1	BTAF1
BANF2	BANF2
ACTA2	ACTA2
PIGY	PIGY
AFAP1L1	AFAP1L1
GSTO1	GSTO1
RCC1L	WBSCR16
ARHGAP30	ARHGAP30
SLC5A1	SLC5A1
OR7A5	OR7A5
OAS1	OAS1
NPPB	NPPB
SERPINA5	SERPINA5
QSER1	QSER1
ALDH7A1	ALDH7A1
NLRP8	NLRP8
ARID5B	ARID5B
SDR42E1	SDR42E1
RPL27A	RPL27A
GPRC5D	GPRC5D
TRANK1	TRANK1
GALNT8	GALNT8
TRGV10	TRGV10
AP2S1	AP2S1
RALGDS	RALGDS
ARHGEF5	ARHGEF5
WNT2B	WNT2B
COL5A3	COL5A3
HIST1H2AM	HIST1H2AM
NRF1	NRF1
KRT38	KRT38
LRRC4C	LRRC4C
SELPLG	SELPLG
ELOVL5	ELOVL5
LNX2	LNX2
IGHV4-59	IGHV4-59
B4GALT5	B4GALT5
SUGT1	SUGT1
ADGRF4	GPR115
RPL12	RPL12
ITGB2	ITGB2
ZNF91	ZNF91
RPS28	RPS28
HIRIP3	HIRIP3
SCN1A	SCN1A
ABCA9	ABCA9
TMPRSS9	TMPRSS9
KMT2B	MLL2
AC092070.1	Is absent
SASH1	SASH1
ELOC	TCEB1
ZGLP1	ZGLP1
TIGD2	TIGD2
IQGAP2	IQGAP2
PBLD	PBLD
ALOXE3	ALOXE3
GABRR2	GABRR2
GABRA4	GABRA4
RNF186	RNF186
MS4A8	MS4A8B
C3orf14	C3orf14
DNAJC22	DNAJC22
PCNX3	PCNXL3
HP	HP
SLC30A9	SLC30A9
MDFIC	MDFIC
OR6K3	OR6K3
CPT1A	CPT1A
CATSPER1	CATSPER1
TMEM222	TMEM222
HPS3	HPS3
FZD6	FZD6
LRBA	LRBA
AC005726.6.1	Is absent
NLRP1	NLRP1
GATSL3	GATSL3
CPNE1	CPNE1
IGKV3D-15	IGKV3D-15
RPL36	RPL36
DISP1	DISP1
NUTM1	C15orf55
OR2AG1	OR2AG1
RBM23	RBM23
OR2D2	OR2D2
KLHL38	KLHL38
NCOA5	NCOA5
MADD	MADD
TMEM159	TMEM159
CREB3	CREB3
TRIM45	TRIM45
HTR7	HTR7
PDZK1	PDZK1
OR12D3	OR12D3
COX6A1P2	COX6A1P2
CHMP3	CHMP3
CLDN15	CLDN15
SLC26A11	SLC26A11
AL158821.1	Is absent
C1QBP	C1QBP
COL10A1	COL10A1
POLR1A	POLR1A
ACTG1	ACTG1
RP11-15K19.2.1	Is absent
C2orf70	C2orf70
RNF17	RNF17
SLFN14	SLFN14
KPNA7	KPNA7
DNAH9	DNAH9
UBA7	UBA7
KRT74	KRT74
EVI2B	EVI2B
IYD	IYD
LTF	LTF
ST14	ST14
AIM1	AIM1
HJURP	HJURP
PPIA	PPIA
ADTRP	C6orf105
OR52B2	OR52B2
NOTCH2	NOTCH2
HPS1	HPS1
NR0B2	NR0B2
KIAA1462	KIAA1462
AP2B1	AP2B1
ZWILCH	ZWILCH
IL7R	IL7R
BCAR1	BCAR1
CPXM1	CPXM1
DUSP27	DUSP27
EEF1A2	EEF1A2
RALGAPA1	RALGAPA1
KIF5C	KIF5C
DPY19L3	DPY19L3
HRAS	HRAS
MOGAT1	MOGAT1
ELOA	TCEB3
RANBP2	RANBP2
ARMC10	ARMC10
COL6A6	COL6A6
SARAF	TMEM66
PIGV	PIGV
TG	TG
CLMN	CLMN
C17orf98	C17orf98
F13B	F13B
ZBTB25	ZBTB25
AS3MT	AS3MT
FFAR1	FFAR1
CENPE	CENPE
EFHB	EFHB
ZNF485	ZNF485
C18orf8	C18orf8
CYCS	CYCS
GDE1	GDE1
CSMD3	CSMD3
RIOX2	MINA
PPDPF	PPDPF
PCNX1	PCNX
PGBD5	PGBD5
CNGA4	CNGA4
ACTN1	ACTN1
TMSB4X	TMSB4X
EEF2K	EEF2K
BOD1L1	BOD1L
ABCA8	ABCA8
TSPOAP1	BZRAP1
ZNF114	ZNF114
PAK1IP1	PAK1IP1
GFI1	GFI1
OR2A12	OR2A12
MYO9B	MYO9B
NLRP5	NLRP5
KANK2	KANK2
ZIM2	ZIM2.1
PHYH	PHYH
MATN3	MATN3
CARD8	CARD8
ANKRD1	ANKRD1
MMP8	MMP8
MIA2	CTAGE5
MMD2	MMD2
SGO2	SGOL2
GAA	GAA
LRRC6	LRRC6
UGT8	UGT8
ILDR1	ILDR1
MICAL1	MICAL1
NCAN	NCAN
ALG3	ALG3
CTCFL	CTCFL
BPTF	BPTF
BPIFA1	BPIFA1
RP11-723O4.6.1	Is absent
MELTF	MFI2
CDH18	CDH18
SLC6A12	SLC6A12
C20orf96	C20orf96
MYOM2.1	MYOM2.1
GJB3	GJB3
POLA2	POLA2
FAM178B	FAM178B
CSNK1D	CSNK1D
TMEM225	TMEM225
TYMS	TYMS
NPBWR1	NPBWR1
IFNGR1	IFNGR1
OGFOD2	OGFOD2
OR10G2	OR10G2
SERPINF1	SERPINF1
PERM1	C1orf170
MED13	MED13
RPAP3	RPAP3
SLC9A2	SLC9A2
HACD4	PTPLAD2
IL23A	IL23A
MORN5	MORN5
AC103710.1	AC103710.1
MRTO4	MRTO4
C19orf25	C19orf25
NDUFS6	NDUFS6
TPRG1	TPRG1
KRT3	KRT3
ACAN	ACAN
OR56B1	OR56B1
SERHL2	SERHL2
RBAK	RBAK
OR2A14	OR2A14
OR5AN1	OR5AN1
CPA2	CPA2
CYP2J2	CYP2J2
OSBP2	OSBP2
EMB	EMB
PTCD3	PTCD3
PANX1	PANX1
ZNF268	ZNF268
CHRNA7	CHRNA7
FAM71C	FAM71C
KIF20B	KIF20B
HOGA1	HOGA1
SDC4	SDC4
KNOP1	C16orf88
IL1RAP	IL1RAP
RPL31	RPL31
MRM1	MRM1
RPS29	RPS29
DHRS2	DHRS2
JPH3	JPH3
FIGNL1	FIGNL1
ANXA8	ANXA8
KCNJ2	KCNJ2
BAG1	BAG1
CEL	CEL
PPP1R15B	PPP1R15B
SFI1	SFI1
SEM1	SHFM1
LTBP2	LTBP2
OR52E2	OR52E2
SLC4A5	SLC4A5
METTL11B	METTL11B
PTGFRN	PTGFRN
APOBEC4	APOBEC4
EXD2	EXD2
TSSK4	TSSK4
VCAN	VCAN
CKAP2L	CKAP2L
ADCYAP1R1	ADCYAP1R1
DDI1	DDI1
CD14	CD14
NCOA3	NCOA3
NOP9	C14orf21
RUNDC1	RUNDC1
PFKP	PFKP
MYO5C	MYO5C
TGFBR2	TGFBR2
CTRL	CTRL
SPARCL1	SPARCL1
STIL	STIL
HERC1	HERC1
SPACA3	SPACA3
HEXB	HEXB
SMG1	SMG1
TRIM42	TRIM42
BUD31	BUD31
TRAF1	TRAF1
OR2B11	OR2B11
USP6NL	USP6NL
FAM186A	FAM186A
EFHC1	EFHC1
CRTAC1	CRTAC1
CHRND	CHRND
SND1	SND1
OR51I1	OR51I1
EXPH5	EXPH5
BANK1	BANK1
SAT2	SAT2
OR1M1	OR1M1
ALDH5A1	ALDH5A1
P3H2	LEPREL1
EXO1	EXO1
FNIP2	FNIP2
LST1	LST1
SMTNL1	SMTNL1
ZYX	ZYX
TRAV8-3	TRAV8-3
C5AR1	C5AR1
MUC20	MUC20
MAP1A	MAP1A
KCNMB3	KCNMB3
METTL21C	METTL21C
PLEKHG6	PLEKHG6
SYT13	SYT13
PKD1L2	PKD1L2
CENPV	CENPV
CWC25	CWC25
DLGAP4	DLGAP4
AGXT2	AGXT2
ENKUR	ENKUR
CARMIL2	RLTPR
CYTIP	CYTIP
OR6C3	OR6C3
ABCB4	ABCB4
NIPBL	NIPBL
OR10J3	OR10J3
C8A	C8A
MAMSTR	MAMSTR
RPS12	RPS12
GNPAT	GNPAT
P2RY2	P2RY2
OR2T11	OR2T11
POLR2J	POLR2J
ANKRD31	ANKRD31
OR4L1	OR4L1
HSPB2-C11orf52	HSPB2-C11orf52
UBE2T	UBE2T
PRR19	PRR19
GZMA	GZMA
POM121L2	POM121L2
KIAA0319	KIAA0319
SIAE	SIAE
RPL36A	RPL36A
VPS45	VPS45
TSLP	TSLP
PTMA	PTMA
OR6C75	OR6C75
RPL37	RPL37
UBQLN1	UBQLN1
CEBPZ	CEBPZ
SNX19	SNX19
CNKSR3	CNKSR3
THBS4	THBS4
RTP1	RTP1
ZNF483	ZNF483
NSG1	NSG1.1
TIMM23	TIMM23
SLC7A9	SLC7A9
DBNDD1	DBNDD1
TRIM44	TRIM44
SLC12A9	SLC12A9
C7orf26	C7orf26
TP53RK	TP53RK
ACKR1	DARC
CHGA	CHGA
BARD1	BARD1
MCM8	MCM8
ZNF646	ZNF646
NPHP4	NPHP4
IGSF22	IGSF22
RXFP2	RXFP2
HARS	HARS
ACOXL	ACOXL
AMTN	AMTN
DNMBP	DNMBP
C6	C6
ASPH	ASPH
KCNN2	KCNN2
SLC4A1AP	SLC4A1AP
OR8K1	OR8K1
PLIN3	PLIN3
KRT18	KRT18
ATR	ATR
ITSN2	ITSN2
CEP250	CEP250
PLA2G16	PLA2G16
MSMB	MSMB
UNC13D	UNC13D
IRGM	IRGM
PAPLN	PAPLN
MROH2A	HEATR7B1
SET	SET
CCDC151	CCDC151
VNN3	VNN3
RAPGEF6	RAPGEF6
IL22RA1	IL22RA1
TOLLIP	TOLLIP
KIAA0430	KIAA0430
SLITRK6	SLITRK6
VPS13A	VPS13A
KNDC1	KNDC1
RGSL1	RGSL1
OR4C6	OR4C6
SH3BP1	SH3BP1
WSB1	WSB1
C1orf94	C1orf94
MMP1	MMP1
BCAT1	BCAT1
MYL4	MYL4
SLC37A2	SLC37A2
DNAL4	DNAL4
NBEAL1	NBEAL1
SIRPB1	SIRPB1
RPSA	RPSA
MRPS21	MRPS21
ZFP3	ZFP3
OR1L6	OR1L6
MRGPRD	MRGPRD
C2CD3	C2CD3
KCTD11	KCTD11
SUCO	C1orf9
RELN	RELN
RUVBL2	RUVBL2
C6orf126	C6orf126
NUP210	NUP210
C19orf47	C19orf47
PDHA2	PDHA2
MRC1	MRC1L1.1
MRPL18	MRPL18
IQCG	IQCG
R3HDML	R3HDML
SHANK2	SHANK2
ZFYVE19	ZFYVE19
MRPS9	MRPS9
STXBP2	STXBP2
OR56A4	OR56A4
ASAH2	ASAH2
TUBA1C	TUBA1C
FAT4	FAT4
APCS	APCS
OR8U1	OR8U1
BTBD16	BTBD16
GPR160	GPR160
OR10J1	OR10J1
TRAIP	TRAIP
SLC26A7	SLC26A7
ADCY6	ADCY6
HIGD1A	HIGD1A
RABGGTA	RABGGTA
VHL	VHL
LEKR1	LEKR1
DDX18	DDX18
VSTM2A	VSTM2A
DNAJB7	DNAJB7
BCL2L14	BCL2L14
KALRN	KALRN
TJP1	TJP1
TMEM97	TMEM97
WDR72	WDR72
VSIG10L	VSIG10L
ZMYND10	ZMYND10
SYNJ2	SYNJ2
RPL10L	RPL10L
DUSP18	DUSP18
IL15RA	IL15RA
ACOT4	ACOT4
MYO15A	MYO15A
ITGA6	ITGA6
ACSS3	ACSS3
OR2T33	OR2T33
ALAS1	ALAS1
VPS13B	VPS13B
CYBA	CYBA
REV3L	REV3L
PLA2G3	PLA2G3
FMO2	FMO2
SH2D4A	SH2D4A
FHIT	FHIT
C9orf64	C9orf64
TIMD4	TIMD4
CHADL	CHADL
AFF4	AFF4
DUOX1	DUOX1
STARD9	STARD9
MAB21L3	MAB21L3
HIVEP1	HIVEP1
KRTAP13-2	KRTAP13-2
PTPRE	PTPRE
OR1D2	OR1D2
ALPK3	ALPK3
C14orf159	C14orf159
KSR1	KSR1
ABCA13	ABCA13
MCM10	MCM10
FAM208B	FAM208B
FREM2	FREM2
XIRP1	XIRP1
APOB	APOB
HBG2	HBG2
SNRPE	SNRPE
LBP	LBP
ITPRIPL1	ITPRIPL1
OR6F1	OR6F1
C3orf36	C3orf36
CKS2	CKS2
MAP10	KIAA1383
C15orf40	C15orf40
A2M	A2M
OR5D14	OR5D14
CCDC144A	CCDC144A
NDUFS8	NDUFS8
DYNC1H1	DYNC1H1
OR11A1	OR11A1
CYP2C19	CYP2C19
OR51L1	OR51L1
CYP2U1	CYP2U1
OR2B2	OR2B2
OR10A7	OR10A7
AKNA	AKNA
OR10A4	OR10A4
BFSP1	BFSP1
PKHD1L1	PKHD1L1
CCDC129	CCDC129
FAM136A	FAM136A
VAX2	VAX2
CHRNA2	CHRNA2
SH3PXD2B	SH3PXD2B
OR10J5	OR10J5
RDH13	RDH13
MKI67	MKI67
SSBP1	SSBP1
ADGRF5	GPR116
RTN3	RTN3
BTBD18	BTBD18
NRXN3	NRXN3
FAM161B	FAM161B
FOXRED1	FOXRED1
TRIM60	TRIM60
TDRD6	TDRD6
RMI1	RMI1
COA1	C7orf44
CLDN25	CLDN25
SERPINA12	SERPINA12
ZNF639	ZNF639
KRT2	KRT2
PLEKHF2	PLEKHF2
TNN	TNN
OR10C1	OR10C1
OR7D4	OR7D4
OR5D13	OR5D13
LDHD	LDHD
SOCS5	SOCS5
OVCH1	OVCH1
GRK5	GRK5
ZNF177	ZNF177
RPL17	RPL17
NEK11	NEK11
SERPINA4	SERPINA4
CYP8B1	CYP8B1
OR2Z1	OR2Z1
MYH3	MYH3
FAT3	FAT3
PRAME	PRAME
CD5L	CD5L
BBOX1	BBOX1
DMBT1	DMBT1
RP11-1286E23.4.1	Is absent
KNG1	KNG1
DNAH14	DNAH14
CSF1	CSF1
SYNE2	SYNE2
CPT2	CPT2
OR5T1	OR5T1
SLC38A4	SLC38A4
SPATA31E1	C9orf79
OR3A1	OR3A1
OR51I2	OR51I2
OR8B8	OR8B8
FAM160A1	FAM160A1
FAM124B	FAM124B
ALDH1B1	ALDH1B1
CCDC190	C1orf110
ATP8B1	ATP8B1
OR7G1	OR7G1
PRR21	PRR21
TNFRSF8	TNFRSF8
FAM184B	FAM184B

## Sheet: Table S6
Table S6. Positively selected genes in the minke whale (Yim et al., 2014).
Official human gene symbol	Official human gene symbol
AAGAB	AAGAB
ABHD5	ABHD5
ABL1	ABL1
ADGRF3	GPR113
ADIPOR2	ADIPOR2
AGA	AGA
AGFG2	AGFG2
AGPAT1	AGPAT1
AGTRAP	AGTRAP
AHCTF1	AHCTF1
AKAP12	AKAP12
ALG13	ALG13
AMBRA1	AMBRA1
ANKFN1	ANKFN1
ANKH	ANKH
ANKRD40	ANKRD40
Ankrd54	Ankrd54
AP4E1	AP4E1
APOBR	APOBR
ARFIP1	ARFIP1
ATE1	ATE1
Atp2b2	Atp2b2
BACE2	BACE2
BATF2	BATF2
BCAP31	BCAP31
BRF2	BRF2
BVES	BVES
C16orf95	C16orf95
C17orf67	Gm525
C1orf27	ODR4
C1orf87	C1orf87
C20orf78	C20orf78
C21orf33	C21orf33
C2orf16	C2orf16
C2orf72	C2orf72
C3orf49	C3orf49
C4BPA	C4BPA
C7orf13	C7orf13
C7orf43	C7orf43
CALB1	CALB1
CALR3	CALR3
Caly	Caly
CAPN7	CAPN7
CARNS1	CARNS1
CCDC136	CCDC136
CCDC141	CCDC141
CCDC15	CCDC15
CCDC17	CCDC17
CCDC30	CCDC30
CCDC82	CCDC82
Ccl22	Ccl22
CCNB3	CCNB3
CD24	CD24
CD79A	CD79A
CDHR5	CDHR5
CECR2	CECR2
CENPE	CENPE
CEP89	CEP89
CEP97	CEP97
CEPT1	CEPT1
CFAP44	WDR52
CFAP65	CCDC108
CFI	CFI
CFP	CFP
CHD1L	CHD1L
Col1a2	Col1a2
COL6A1	COL6A1
COLGALT1	GLT25D1
CORO7	CORO7
Cpeb3	Cpeb3
CRIP3	CRIP3
CTPS2	CTPS2
CUL9	CUL9
CXorf58	CXorf58
cystm1	cystm1
DAAM1	DAAM1
DCDC5	DCDC5
DCP1B	DCP1B
DCUN1D5	DCUN1D5
DDX46	DDX46
DECR2	DECR2
DERL1	DERL1
Dgat1	Dgat1
Dgcr14	Dgcr14
Dgkq	Dgkq
DHRS13	DHRS13
DHX38	DHX38
DHX9	DHX9
DKC1	DKC1
DMKN	DMKN
DMP1	DMP1
DPM1	DPM1
DSG1	DSG1
DTX3L	DTX3L
ECD	ECD
EMILIN3	EMILIN3
Eml3	Eml3
ERCC8	ERCC8
Ern1	Ern1
FAM186B	FAM186B
FAM208B	FAM208B
FAM219B	FAM219B
Fam3d	Fam3d
FAM43A	FAM43A
FAS	FAS
Fbxl16	Fbxl16
FBXL19	CXXC11
FMR1NB	FMR1NB
FOXH1	FOXH1
FSCB	FSCB
GATA4	GATA4
Ggnbp1	Ggnbp1
GOLGA1	GOLGA1
GOLGB1	GOLGB1
GPER1	GPER
GPR151	GPR151
GPR173	GPR173
GTF3A	GTF3A
HOMEZ	HOMEZ
HPSE	HPSE
HRH1	HRH1
Icam4	Icam4
IFNAR2	IFNAR2
IFT80	IFT80
IL17RC	IL17RC
IL1A	IL1A
IL2	IL2
IL3	IL3
Iqcb1	Iqcb1
IRS4	IRS4
KBTBD12	KBTBD12
Khsrp	Khsrp
KIAA1211	KIAA1211
KIAA1549L	C11orf41
KIAA1671	KIAA1671
KIDINS220	KIDINS220
KIF21B	KIF21B
Klf11	Klf11
KLHDC8B	KLHDC8B
KNG1	KNG2
LARP4	LARP4
LGALS4	LGALS4
LINC00614	C10orf52
LPCAT3	LPCAT3
LRPPRC	LRPPRC
LRRC56	LRRC56
LRRK2	LRRK2
LY96	LY96
MAGIX	MAGIX
MANEA	MANEA
MCMBP	MCMBP
MED18	MED18
METTL17	METTL17
Mfsd3	Mfsd3
MFSD6L	MFSD6L
MFSD8	MFSD8
MGARP	C4orf49
MPHOSPH8	MPHOSPH8
MTMR1	MTMR1
MUC4	MUC4
MUC7	MUC7
MUTYH	MUTYH
MYOT	MYOT
NASP	NASP
NEB	NEB
NEIL3	NEIL3
NEK4	NEK4
NELFB	COBRA1
NHLRC2	NHLRC2
NMBR	NMBR
NPPC	NPPC
NPY4R	PPYR1
NRP1	NRP1
NSMAF	NSMAF
NUDT22	NUDT22
NUFIP1	NUFIP1
OPALIN	OPALIN
P4HA1	P4HA1
PDE10A	PDE10A
PDE4C	PDE4C
PDPN	PDPN
PFAS	PFAS
PKDREJ	PKDREJ
Polr2a	Polr2a
PRAP1	PRAP1
Prdx4	Prdx4
PRRT4	PRRT4
PRSS53	PRSS53
PTGR1	PTGR1
PTX3	PTX3
QRICH2	QRICH2
QSOX1	QSOX1
RAB9A	RAB9A
RABAC1	RABAC1
RANBP3L	RANBP3L
RARS2	RARS2
RASSF1	RASSF1
Rgs10	Rgs10
RHBDF2	RHBDF2
Rilp	Rilp
RNASET2	RNASET2
ROBO4	ROBO4
RPRD2	RPRD2
RRBP1	RRBP1
RRP1B	RRP1B
SAMD14	SAMD14
SCAF11	SCAF11
SCML1	SCML1
Scrn2	Scrn2
SEC24C	SEC24C
SEH1L	SEH1L
SELPLG	SELPLG
SEPT2	SEPT2
SGSM3	SGSM3
SH2B3	SH2B3
SH3D21	SH3D21
Skor2	Skor2
SLC13A1	SLC13A1
SLC13A4	SLC13A4
SLC18B1	SLC18B1
SLC25A48	SLC25A48
SLC30A1	SLC30A1
SLC30A10	SLC30A10
SLC39A9	SLC39A9
SLC6A3	SLC6A3
SMAD4	SMAD4
SMTN	SMTN
SNIP1	SNIP1
SPAG17	SPAG17
SPINK5	SPINK5
SPN	SPN
SPTBN5	SPTBN5
SRI	SRI
SRP54	SRP54
ST18	ST18
STK31	STK31
STUM	C1orf95
SYCE2	SYCE2
TBCD	TBCD
Tcof1	Tcof1
TCTN2	TCTN2
Tdrd12	Tdrd12
TESPA1	KIAA0748
TFAP2A	TFAP2A
TICAM2	TICAM2
TMC4	TMC4
TMEM168	TMEM168
TMEM61	TMEM61
TMEM92	TMEM92
Tmprss11f	Tmprss11f
TNFAIP8L2	TNFAIP8L2
TOM1L1	TOM1L1
TPR	TPR
TRH	TRH
TRIM40	TRIM40
TRMT10B	RG9MTD3
TSPAN2	TSPAN2
Ttll10	Ttll10
VAC14	VAC14
VEGFD	FIGF
VEPH1	VEPH1
VPS53	VPS53
WBSCR28	WBSCR28
Wdr26	Wdr26
WDR41	WDR41
WDR70	WDR70
Xrcc5	Xrcc5
ZACN	ZACN
ZBTB33	ZBTB33
ZC3HAV1	ZC3HAV1
ZC3HAV1L	ZC3HAV1L
ZCWPW1	ZCWPW1
ZDBF2	ZDBF2
ZDHHC20	ZDHHC20
ZMYND12	ZMYND12
ZNF511	ZNF511
ZNF629	ZNF629
ZSCAN10	ZSCAN10

## Sheet: Table S7
Table S7. List of genes that potentially selected in at least two different species (Selection_shared list).
Names of organisms	Total number	Gene(s)
Human Mammoth Polar bear	2	DSP
		SLC38A4
Human Mammoth Whale	1	TCOF1
Arctic fox Mammoth Polar bear	2	SFI1
		EXPH5
Horse Mammoth Whale	1	ICAM4
Mammoth Polar bear Whale	6	KNG1
		NEB
		ZDBF2
		SELPLG
		FAM208B
		SPTBN5
Horse Human	1	CNTN4
Human Mammoth	7	LAMA2
		FADS3
		ANGPTL6
		TRPM2
		CCDC63
		LONP2
		MKL1
Human Whale	1	SGSM3
Arctic fox Horse	1	PJA2
Arctic fox Mammoth	7	DNAJC1
		GPR161
		SWSAP1
		PER3
		SHROOM2
		CYP27B1
		GGCX
Arctic fox Polar bear	1	KIAA0319
Horse Mammoth	28	ZEB1
		DNAH11
		COL7A1
		ATP7B
		UCN2
		PTPN4
		SP4
		GPATCH3
		RAPGEF5
		PHKB
		CCDC51
		MRPL4
		GPNMB
		PLXNB1
		ADGRL1
		SFN
		LENG8
		RPS6KC1
		LENG9
		MVD
		ALG11
		RERE
		CCDC38
		TRA2A
		MRPS31
		TCEA1
		TATDN3
		SPATA45
Horse Polar bear	7	BANK1
		OR4P4
		PIGV
		NEK5
		NR0B2
		CYBA
		SNAI3
Horse Whale	1	STK31
Mammoth Polar bear	275	XDH
		FAT4
		SERPINA12
		NAT10
		SERPINF1
		CYP2F1
		UNC45B
		C5AR1
		TGM7
		SLCO2B1
		USP6NL
		C2CD3
		SYT13
		GCC2
		CARD8
		ALDH1L2
		ATP10A
		C2orf78
		C20orf173
		CATSPER1
		SLC4A5
		MRTO4
		GJA9
		HPS1
		CSMD3
		SET
		MCM10
		NOTCH2
		USP43
		PPDPF
		KMT2B
		CTCFL
		LAMA1
		EEF2K
		MMP1
		OR8B4
		MKKS
		CCDC129
		DACT2
		IMPG2
		BPIFB1
		FAM184B
		SH3TC2
		FANCM
		DUSP27
		SYNE1
		PKHD1L1
		ILDR1
		VCAN
		OR51C1P
		TRAF3IP3
		CHADL
		EXO1
		FAM178B
		MICAL1
		KIAA1462
		CX3CR1
		SLC26A7
		BTAF1
		ALPK2
		SENP5
		HIVEP1
		PADI3
		PTPRE
		MBL2
		URB1
		OR10J5
		RBM23
		EXD2
		RTN3
		SND1
		MAMSTR
		ISPD
		STOX2
		CD180
		ASPH
		GATSL3
		HOGA1
		MPO
		ADAMTS14
		SYNJ2
		BCAR1
		MADD
		POM121L2
		VARS2
		AGXT2
		DYNC2H1
		FFAR1
		NUP210
		OR51I1
		CD163
		RFWD3
		DFFA
		NUDT9
		BPIFA1
		COL4A4
		STIL
		DNMBP
		MYO15A
		IRGM
		KIFC2
		FIGNL1
		DNAH9
		THNSL1
		SPARCL1
		PLEKHG6
		IL22RA1
		ABCB4
		KIAA1614
		PRSS16
		IYD
		UBQLN1
		CES5A
		STARD9
		SGO2
		AHNAK2
		CARMIL2
		RELN
		ADGRF4
		OR51I2
		CENPF
		C6
		KRT23
		PMS2
		FAM161B
		CEP250
		KPNA7
		RPL35
		MRGPRD
		EFHC1
		AFAP1L1
		FCGBP
		AKNA
		CEL
		TLE2
		MMP27
		DCSTAMP
		DNAAF1
		FOCAD
		RGSL1
		FTH1
		SVEP1
		EGF
		ABCC2
		LRBA
		BARD1
		MAP1A
		NCKAP5L
		ITGA6
		PIK3C2G
		LAMC3
		PCDH15
		DPY19L3
		KCNMB3
		WDCP
		ACAN
		PSEN2
		PTGIR
		RUNDC1
		KNOP1
		NNMT
		TARBP1
		UBE2T
		NRROS
		SSFA2
		RWDD2B
		COL5A3
		IL17RD
		ELOA
		FNIP2
		ZC3HC1
		DNAJB7
		MRPL55
		BOD1L1
		EVI2B
		MED13
		ZNF483
		ANKK1
		ADTRP
		ISX
		ABCA9
		CYP17A1
		BFSP1
		MKI67
		KANK2
		GDE1
		CPNE1
		AHSG
		SPHKAP
		IGF2R
		NCAN
		NOD2
		RCC1L
		SRRM2
		ROS1
		BCL2L14
		OAT
		C11orf16
		PANX1
		DCHS2
		SYNE2
		LDHD
		ALPK3
		SFXN2
		DNAJC22
		CYP2U1
		VN1R2
		GREB1
		UBA7
		STEAP3
		STIM1
		APOB
		KRT3
		ZNF639
		NAGA
		TTBK2
		PARP14
		OR1D2
		VILL
		USPL1
		LRRC66
		TENM1
		LIMA1
		AFF4
		LYST
		REV3L
		MS4A8
		DISP1
		GM2A
		C14orf159
		HIRIP3
		ITPRIPL1
		FCAMR
		CSNK1D
		TJP1
		RALGDS
		PER2
		PLEKHH2
		FANCF
		FREM2
		TFG
		PCNX1
		FAM186A
		NCAPH
		C9orf64
		TSPOAP1
		PLA2G3
		NCKAP5
		KIF2B
		TG
		BPTF
		TSPAN10
		ANKFY1
		DENND3
		CAD
		CAGE1
		VPS18
		USP34
		ADCY6
		NMI
		FMO2
		VCAM1
		TTN
		AKAP13
		SLC5A1
		RALGAPA1
		COL10A1
		INHBC
		HGSNAT
		CAST
		COL6A6
		ATP8B1
		PCNT
		VPS13B
		RXFP2
Mammoth Whale	67	TMC4
		CDHR5
		SPINK5
		LGALS4
		DGKQ
		AHCTF1
		CCDC17
		ROBO4
		ABL1
		CCDC136
		HRH1
		FBXL16
		CFAP65
		HPSE
		NSMAF
		C4BPA
		TPR
		LY96
		IRS4
		SNIP1
		CCDC141
		SCRN2
		MYOT
		DHRS13
		RRP1B
		FBXL19
		SEC24C
		TDRD12
		CCDC82
		TMPRSS11F
		C7orf43
		CCDC15
		TCTN2
		VEGFD
		COL6A1
		KIF21B
		TBCD
		AP4E1
		SLC18B1
		C1orf27
		SPN
		SLC13A1
		APOBR
		CECR2
		AGTRAP
		IL1A
		RARS2
		FAM186B
		NUFIP1
		PFAS
		KIDINS220
		SMTN
		ADGRF3
		KIAA1211
		GTF3A
		GPR151
		KIAA1549L
		ZC3HAV1
		MAGIX
		DSG1
		CEP89
		CEP97
		SLC30A10
		CUL9
		EMILIN3
		CAPN7
		DCP1B
Polar bear Whale	8	C3orf49
		SPAG17
		CENPE
		SRI
		PRRT4
		RRBP1
		KIAA1671
		PRSS53

## Sheet: Table S8
Table S8. Overrepresented GO terms that characterize 416 genes from the compendium
GO Term	Description	P-value	FDR q-value	Enrichment	Genes
GO:0044243	multicellular organismal catabolic process	3.77e-06	0.0567	6.32	[COL7A1 - collagen, type vii, alpha 1, CEL - carboxyl ester lipase, MMP1 - matrix metallopeptidase 1 (interstitial collagenase), COL5A3 - collagen, type v, alpha 3, ADAMTS14 - adam metallopeptidase with thrombospondin type 1 motif, 14, MMP27 - matrix metallopeptidase 27, COL4A4 - collagen, type iv, alpha 4, COL10A1 - collagen, type x, alpha 1, COL6A6 - collagen, type vi, alpha 6, COL6A1 - collage…
GO:0030574	collagen catabolic process	1.06e-05	0.0795	6.39	[COL7A1 - collagen, type vii, alpha 1, MMP1 - matrix metallopeptidase 1 (interstitial collagenase), COL5A3 - collagen, type v, alpha 3, ADAMTS14 - adam metallopeptidase with thrombospondin type 1 motif, 14, MMP27 - matrix metallopeptidase 27, COL4A4 - collagen, type iv, alpha 4, COL10A1 - collagen, type x, alpha 1, COL6A6 - collagen, type vi, alpha 6, COL6A1 - collagen, type vi, alpha 1]
GO:0003356	regulation of cilium beat frequency	4.12e-05	0.206	18.45	[DNAH11 - dynein, axonemal, heavy chain 11, CATSPER1 - cation channel, sperm associated 1, MKKS - mckusick-kaufman syndrome, DNAAF1 - dynein, axonemal, assembly factor 1]
GO:0032963	collagen metabolic process	5.21e-05	0.196	5.25	[COL7A1 - collagen, type vii, alpha 1, MMP1 - matrix metallopeptidase 1 (interstitial collagenase), COL5A3 - collagen, type v, alpha 3, ADAMTS14 - adam metallopeptidase with thrombospondin type 1 motif, 14, MMP27 - matrix metallopeptidase 27, COL4A4 - collagen, type iv, alpha 4, COL10A1 - collagen, type x, alpha 1, COL6A6 - collagen, type vi, alpha 6, COL6A1 - collagen, type vi, alpha 1]
GO:0003352	regulation of cilium movement	6.37e-05	0.191	16.77	[DNAH11 - dynein, axonemal, heavy chain 11, CATSPER1 - cation channel, sperm associated 1, MKKS - mckusick-kaufman syndrome, DNAAF1 - dynein, axonemal, assembly factor 1]
GO:0044236	multicellular organism metabolic process	8.05e-05	0.202	4.48	[COL7A1 - collagen, type vii, alpha 1, CEL - carboxyl ester lipase, MMP1 - matrix metallopeptidase 1 (interstitial collagenase), COL5A3 - collagen, type v, alpha 3, ADAMTS14 - adam metallopeptidase with thrombospondin type 1 motif, 14, MMP27 - matrix metallopeptidase 27, COL4A4 - collagen, type iv, alpha 4, COL6A6 - collagen, type vi, alpha 6, COL10A1 - collagen, type x, alpha 1, COL6A1 - collage…
GO:0044259	multicellular organismal macromolecule metabolic process	8.48e-05	0.182	4.94	[COL7A1 - collagen, type vii, alpha 1, MMP1 - matrix metallopeptidase 1 (interstitial collagenase), COL5A3 - collagen, type v, alpha 3, ADAMTS14 - adam metallopeptidase with thrombospondin type 1 motif, 14, MMP27 - matrix metallopeptidase 27, COL4A4 - collagen, type iv, alpha 4, COL10A1 - collagen, type x, alpha 1, COL6A6 - collagen, type vi, alpha 6, COL6A1 - collagen, type vi, alpha 1]
GO:1905515	non-motile cilium assembly	0.000112	0.211	7.69	[CEP250 - centrosomal protein 250kda, CSNK1D - casein kinase 1, delta, C2CD3 - c2 calcium-dependent domain containing 3, DYNC2H1 - dynein, cytoplasmic 2, heavy chain 1, CEP89 - centrosomal protein 89kda, MKKS - mckusick-kaufman syndrome]
GO:0097711	ciliary basal body docking	0.000238	0.397	4.32	[PCNT - pericentrin, CEP250 - centrosomal protein 250kda, SFI1 - sfi1 homolog, spindle assembly associated (yeast), CEP97 - centrosomal protein 97kda, CSNK1D - casein kinase 1, delta, TTBK2 - tau tubulin kinase 2, C2CD3 - c2 calcium-dependent domain containing 3, TCTN2 - tectonic family member 2, CEP89 - centrosomal protein 89kda]
GO:0030198	extracellular matrix organization	0.00027	0.405	2.65	[COL7A1 - collagen, type vii, alpha 1, MMP1 - matrix metallopeptidase 1 (interstitial collagenase), COL5A3 - collagen, type v, alpha 3, ADAMTS14 - adam metallopeptidase with thrombospondin type 1 motif, 14, ICAM4 - intercellular adhesion molecule 4 (landsteiner-wiener blood group), LAMA1 - laminin, alpha 1, LAMC3 - laminin, gamma 3, COL4A4 - collagen, type iv, alpha 4, COL6A1 - collagen, type vi,…
GO:0043062	extracellular structure organization	0.000281	0.383	2.64	[COL7A1 - collagen, type vii, alpha 1, MMP1 - matrix metallopeptidase 1 (interstitial collagenase), COL5A3 - collagen, type v, alpha 3, ADAMTS14 - adam metallopeptidase with thrombospondin type 1 motif, 14, ICAM4 - intercellular adhesion molecule 4 (landsteiner-wiener blood group), LAMA1 - laminin, alpha 1, LAMC3 - laminin, gamma 3, COL4A4 - collagen, type iv, alpha 4, COL6A1 - collagen, type vi,…
GO:0060632	regulation of microtubule-based movement	0.000652	0.816	9.71	[DNAH11 - dynein, axonemal, heavy chain 11, CATSPER1 - cation channel, sperm associated 1, MKKS - mckusick-kaufman syndrome, DNAAF1 - dynein, axonemal, assembly factor 1]
GO:0022406	membrane docking	0.000968	1	3.07	[PCNT - pericentrin, CEP250 - centrosomal protein 250kda, SFI1 - sfi1 homolog, spindle assembly associated (yeast), CEP97 - centrosomal protein 97kda, CSNK1D - casein kinase 1, delta, TTBK2 - tau tubulin kinase 2, C2CD3 - c2 calcium-dependent domain containing 3, VPS18 - vacuolar protein sorting 18 homolog (s. cerevisiae), TCTN2 - tectonic family member 2, CEP89 - centrosomal protein 89kda, VCAM1…

## Sheet: Table S9
Table S9. Gene expression analysis performed by TSEA tool									The overlapped genes (42) for lung ( pSI threshold 0.05 ) are:	The overlapped genes (21) for liver ( pSI threshold 0.01 ) are:
416 genes from the compendium were analysed a.									CATSPER1	AGXT2
For each tissue the significances were estimated using									ICAM4	FCAMR
P-values derived by Fisher’s exact test with the Benjamini-Hochberg correction									PARP14	INHBC
									DNAH9	NNMT
Tissues	pSI < 0.05	pSI < 0.01	pSI < 0.001	pSI < 0.0001					IL1A	SLC30A10
Adipose Tissue	0.435	0.837	1	1					CCDC17	STEAP3
Adrenal Gland	0.995	0.734	0.97	1					DENND3	XDH
Blood	0.133	0.753	0.97	1					CYBA	DNAJC22
Blood Vessel	0.55	0.734	0.941	0.692					BPIFA1	ABCC2
Brain	0.995	1	1	1					EVI2B	CDHR5
Breast	0.77	1	1	1					MPO	C6
Colon	0.12	0.12	0.894	1					DNAAF1	SLC38A4
Esophagus	0.55	0.535	0.941	1					CD180	KNG1
Fallopian Tube	0.896	0.837	1	1					SPN	AHSG
Heart	0.55	0.473	0.968	1					ROS1	CES5A
Kidney	0.55	0.763	0.941	1					PTPRE	C4BPA
Liver	0.133	0.024	0.654	0.692					APOBR	NR0B2
Lung	0.045	0.12	0.654	1					BPIFB1	MBL2
Muscle	0.55	0.473	0.941	1					LAMC3	APOB
Nerve	0.171	0.535	0.97	1					NEK5	ANGPTL6
Ovary	0.342	0.837	0.941	1					C4BPA	ABCB4
Pancreas	0.097	0.535	0.97	1					PCDH15
Pituitary	0.93	0.837	0.97	1					CD163
Prostate	0.93	0.774	1	1					SLCO2B1
Skin	0.224	0.221	0.941	1					PLA2G3
Stomach	0.224	0.619	0.97	1					VCAN
Testis	0.55	0.763	0.941	1					RAPGEF5
Thyroid	0.55	0.473	0.654	0.081					MMP1
Uterus	0.097	0.535	0.941	0.995					COL6A6
Vagina	0.133	0.473	0.654	1					FMO2
									CCDC141
a According to TSEA, of the inputed 416 genes,									SELPLG
387 genes exist in the tissue expression dataset, 29 genes do not, which are:									DISP1
ELOA,TENM1,MS4A8,TSPOAP1,SPATA45,OR51C1P,C3ORF49,KIAA1549L,RCC1L,DNAJB7,CFAP65,FANCF,FOCAD,KMT2B,ADGRF3,ADGRF4,VEGFD,DCSTAMP,WDCP,ADGRL1,CARMIL2,PCNX1,IRS4,GJA9,BOD1L1,NRROS,KNOP1,SGO2,LENG9									ROBO4
									CYP2F1
									PTGIR
The overlapped genes for every tissue ( pSI threshold 0.05 ) are:									C11ORF16
Adipose Tissue : NNMT, PRRT4, ABCA9, ASPH, FMO2, LIMA1, FADS3, VCAN, PLEKHG6, APOB, SERPINF1, MCM10, AFAP1L1, BANK1, CD163, SVEP1, AHSG, COL5A3, MMP27, ROBO4, C6									PKHD1L1
Adrenal Gland : VCAM1, DNAH11, CYP17A1, PTPRE, CYP27B1, LAMC3, MAMSTR, MVD, NR0B2, ASPH, PCDH15, ABCB4									C5AR1
Blood : CATSPER1, ICAM4, DENND3, BANK1, CYBA, NMI, SNAI3, CENPE, EVI2B, MPO, MCM10, CD180, AKNA, SPN, RTN3, ZC3HAV1, MKI67, HPSE, PTPRE, APOBR, CENPF, CARD8, DHRS13, AGTRAP, VCAN, C5AR1, KRT23, CX3CR1, ANGPTL6, TRPM2, ITPRIPL1, EXO1, KIF21B, SELPLG, NUP210, AHSG, LY96, NOD2, NCAPH, TRAF3IP3, MICAL1									TRAF3IP3
Blood Vessel : NNMT, ATP8B1, KANK2, FMO2, SPARCL1, FAT4, VCAN, APOB, ACAN, NEB, KIAA1671, ATP10A, SMTN, PJA2, HRH1, FADS3, PTGIR, DUSP27, CNTN4, NOTCH2									PLEKHH2
Brain : DNAH9, NCAN, MAP1A, FBXL16, DNAAF1, STOX2, CX3CR1, RTN3, SYNJ2, ADAMTS14, SLC18B1, FAM178B, PCDH15, NEK5, CHADL, KIAA1211, RAPGEF5, SPHKAP, SYT13, RELN, CCDC136, KIFC2, TRPM2, DACT2, SLC30A10, KIF21B, KIAA0319, SH3TC2, CSMD3, FFAR1									NCKAP5
Breast : TDRD12, PRRT4, ABCA9, FMO2, LIMA1, ITPRIPL1, KRT23, EGF, SVEP1, PIK3C2G, COL6A6, MMP27, ROBO4
Colon : SRI, SFN, PLEKHG6, BCL2L14, ATP8B1, CYBA, STIL, SLC5A1, LGALS4, XDH, MKI67, DGKQ, SLC13A1, APOBR, CENPF, ADAMTS14, TMC4, FCGBP, ILDR1, KIAA1211, CDHR5, CENPE, SYT13, SLC38A4, ISX, LRRC66, SLC30A10, ADTRP, IYD, IL22RA1, NCAPH, DNAJC22, VILL
Esophagus : SPINK5, PLA2G3, SFN, DSP, PLEKHG6, XDH, IL1A, GATSL3, PADI3, DSG1, BPIFB1, TMPRSS11F, AHNAK2, IL22RA1, SPAG17, KRT3, SMTN, DNAH11
Fallopian Tube : AFAP1L1, SPARCL1, LAMA2, ACAN, SERPINF1, KANK2, RXFP2, GPR161, IL17RD, PKHD1L1, DYNC2H1
Heart : MYOT, ALPK3, HOGA1, UNC45B, ALPK2, LAMA2, LDHD, APOB, SPHKAP, CHADL, C6, AFAP1L1, ADCY6, C14ORF159, GTF3A, COL6A6, SLC5A1, DUSP27, CCDC141, TTN, ABCB4
Kidney : ALPK2, LDHD, COL4A4, DNAJC22, ABCC2, SCRN2, FCAMR, SLC13A1, NR0B2, MAGIX, ILDR1, CYP17A1, SFXN2, CDHR5, HOGA1, FREM2, CYP27B1, PPDPF, AGXT2, SYT13, VCAM1, IYD, EGF, KNG1, SLC26A7, NCKAP5
Liver : STEAP3, NNMT, LDHD, IYD, ABCC2, PIK3C2G, LGALS4, XDH, GGCX, NR0B2, ATP7B, C4BPA, MBL2, C6, FCAMR, CCDC38, SLCO2B1, HOGA1, CDHR5, RELN, MMP1, KPNA7, SLC38A4, ANGPTL6, ABCB4, AGXT2, INHBC, SLC30A10, APOB, THNSL1, KNG1, AHSG, CES5A, DNAJC22
Lung : CATSPER1, ICAM4, PARP14, DNAH9, IL1A, CCDC17, DENND3, CYBA, BPIFA1, EVI2B, MPO, DNAAF1, CD180, SPN, ROS1, PTPRE, APOBR, BPIFB1, LAMC3, NEK5, C4BPA, PCDH15, CD163, SLCO2B1, PLA2G3, VCAN, RAPGEF5, MMP1, COL6A6, FMO2, CCDC141, SELPLG, DISP1, ROBO4, CYP2F1, PTGIR, C11ORF16, PKHD1L1, C5AR1, TRAF3IP3, PLEKHH2, NCKAP5
Muscle : ALPK2, CAST, PANX1, TGM7, SNAI3, CECR2, GTF3A, DUSP27, UNC45B, SLC38A4, IGF2R, LRRC66, RERE, STIM1, MYOT, RWDD2B, ALPK3, NEB, PCNT, PHKB, EGF, MAMSTR, CCDC141, TTN
Nerve : ITGA6, STK31, AFAP1L1, COL5A3, CYP2U1, EMILIN3, SPTBN5, CNTN4, ADAMTS14, SLC4A5, FAM178B, TLE2, CHADL, SSFA2, FREM2, RELN, UCN2, FADS3, SH3TC2, MYOT, ABCA9, CEP97, STARD9, HRH1, TJP1
Ovary : MYO15A, TDRD12, ZNF483, DCHS2, ZDBF2, COL6A1, FAM161B, HPSE, IL17RD, GREB1, SHROOM2, COL10A1, LAMA1, SP4, SPHKAP, FIGNL1, KPNA7, VCAM1, EMILIN3, ABCA9, TCTN2, SLC30A10, SYNE1, LAMA2, FFAR1, PLEKHH2
Pancreas : KCNMB3, SGSM3, BCL2L14, RPL35, LGALS4, USP43, SND1, NR0B2, FFAR1, C4BPA, TMC4, PSEN2, C6, ILDR1, LAMA1, CEL, MAGIX, SSFA2, FREM2, CYP27B1, MMP1, SLC38A4, ALDH1L2, EXD2, HOGA1, KIAA0319, EGF, PRSS16, RRBP1, IL22RA1, LENG8, C1ORF27, CCDC141, DNAJC22
Pituitary : MYO15A, COL4A4, ZNF483, BPIFA1, CECR2, MPO, DYNC2H1, DNAAF1, ZDBF2, STOX2, PRSS53, SPAG17, XDH, FBXL16, PCDH15, SFI1, CEL, RALGDS, ANKK1, PER3, COL6A6, LRRC66, KIFC2, SYT13, KIAA0319, ALPK3, NUP210, C11ORF16, C5AR1, MADD, EFHC1
Prostate : DACT2, DHRS13, USP43, CCDC136, NEB, GREB1, EMILIN3, KRT23, COL7A1, PADI3, VILL
Skin : GPNMB, DNMBP, PADI3, DSG1, BARD1, PIK3C2G, SLC5A1, PER2, SFN, SPINK5, EEF2K, FBXL16, SERPINA12, PLA2G3, TMPRSS11F, ANKK1, EXPH5, KRT23, AHNAK2, COL7A1, MMP27, TG, KIFC2, CCDC129, DACT2, GM2A, ADTRP, DSP, MMP1, IL22RA1, CES5A, NOD2
Stomach : STEAP3, SGSM3, BCL2L14, ATP8B1, DCHS2, SNAI3, PIK3C2G, LGALS4, MKI67, BPIFB1, NR0B2, TMC4, FCGBP, UNC45B, MAGIX, CDHR5, MMP1, KPNA7, ANGPTL6, ADTRP, PRSS16, SLC26A7, VILL
Testis : MYO15A, TDRD12, STIL, DNAH9, IL1A, PIGV, CENPF, BCL2L14, CTCFL, KIF2B, TGM7, BPIFA1, C20ORF173, DCHS2, CENPE, DNAAF1, IRGM, SPAG17, FAM161B, ROS1, BFSP1, KIF21B, STK31, VN1R2, BPIFB1, CATSPER1, LAMC3, NEK5, FAM186B, ATP7B, FANCM, SLC4A5, FAM178B, CCDC63, CCDC38, LAMA1, CYP17A1, TMPRSS11F, KIAA1211, NCAN, KRT23, RGSL1, CCDC136, CSMD3, SH3TC2, CCDC129, CCDC15, INHBC, EXO1, SLC30A10, ADTRP,…
Thyroid : FCGBP, ILDR1, LAMA1, DNAH11, CYP27B1, COL4A4, IYD, SLC26A7, TMC4, FREM2, RELN, BANK1, PRSS16, DNAJC22, EFHC1, PKHD1L1, SLC4A5, CNTN4, TG, DNAAF1
Uterus : MYO15A, KIAA1614, RXFP2, DCHS2, URB1, AKNA, COL6A1, IL17RD, GREB1, GPR161, ZEB1, KIAA1211, KANK2, DCP1B, AHNAK2, COL5A3, RERE, SPARCL1, AKAP13, STARD9, VPS13B, MAMSTR, REV3L, PLEKHH2, SLC26A7
Vagina : SFN, CAST, PLEKHG6, PADI3, EMILIN3, SLC5A1, CYP2F1, GPNMB, SPINK5, SPAG17, KRT3, SERPINA12, PLA2G3, TMPRSS11F, EXPH5, AHNAK2, COL7A1, MYOT, GM2A, DSP, GATSL3, DSG1, CSMD3, HRH1, IL22RA1, NOD2, NCKAP5
The overlapped genes for every tissue ( pSI threshold 0.01 ) are:
Adipose Tissue : PRRT4, MMP27, SVEP1
Adrenal Gland : VCAM1, DNAH11, CYP17A1, MAMSTR, MVD, PCDH15, ABCB4
Blood : CD180, CX3CR1, SPN, TRAF3IP3, SELPLG, HPSE, APOBR, CYBA, MKI67, C5AR1, EVI2B, MPO, ANGPTL6
Blood Vessel : ATP10A, VCAN, SMTN, CNTN4, ACAN
Brain : SLC30A10, KIAA0319, NCAN, SPHKAP, SYT13, RELN, CSMD3, MAP1A, FBXL16, PCDH15
Breast : none
Colon : FCGBP, ILDR1, SLC30A10, ADTRP, PLEKHG6, XDH, CDHR5, BCL2L14, SLC13A1, APOBR, LGALS4, ISX, SLC5A1, ATP8B1, TMC4, VILL
Esophagus : SPINK5, SFN, TMPRSS11F, IL1A, KRT3, BPIFB1, PADI3
Fallopian Tube : RXFP2
Heart : ALPK2, UNC45B, APOB, SPHKAP, SLC5A1, DUSP27, CCDC141, TTN
Kidney : FCAMR, AGXT2, SFXN2, HOGA1, SLC13A1, CYP27B1, KNG1, SLC26A7
Liver : AGXT2, FCAMR, INHBC, NNMT, SLC30A10, STEAP3, XDH, DNAJC22, ABCC2, CDHR5, C6, SLC38A4, KNG1, AHSG, CES5A, C4BPA, NR0B2, MBL2, APOB, ANGPTL6, ABCB4
Lung : ICAM4, SPN, ROS1, FMO2, CCDC17, BPIFB1, LAMC3, C11ORF16, BPIFA1, COL6A6, C4BPA, MPO, CYP2F1, NCKAP5
Muscle : MYOT, UNC45B, ALPK2, ALPK3, NEB, PCNT, TGM7, EGF, MAMSTR, DUSP27, TTN
Nerve : SPTBN5, ITGA6, EMILIN3, RELN, ADAMTS14, UCN2, FAM178B, SH3TC2
Ovary : FFAR1, COL10A1, GREB1
Pancreas : CEL, FFAR1, EGF, PRSS16, IL22RA1, ALDH1L2, RRBP1
Pituitary : MYO15A, SPAG17, CEL, KIAA0319, ANKK1, SYT13, C11ORF16, BPIFA1, COL6A6, FBXL16, PCDH15, DNAAF1
Prostate : COL7A1, DACT2, USP43, GREB1
Skin : SPINK5, PLA2G3, GPNMB, DSP, TMPRSS11F, SERPINA12, CCDC129, AHNAK2, DSG1, KRT23, MMP1, EXPH5, IL22RA1, CES5A, COL7A1, MMP27, SFN
Stomach : ADTRP, BPIFB1, KPNA7, PIK3C2G, LGALS4, VILL
Testis : TDRD12, CATSPER1, DNAH9, IL1A, NCAN, BCL2L14, CTCFL, KIF2B, TGM7, BPIFA1, C20ORF173, DNAAF1, SPAG17, CCDC129, ROS1, STK31, VN1R2, CENPF, NEK5, FAM186B, FAM178B, CCDC63, CCDC38, LAMA1, KIAA1211, RGSL1, CCDC136, SH3TC2, CCDC15, INHBC, EXO1, CAGE1, FAM186A, CYP2F1, CSMD3, C11ORF16, POM121L2, ITPRIPL1, NCAPH, C2ORF78
Thyroid : FCGBP, IYD, FREM2, BANK1, PRSS16, PKHD1L1, SLC4A5, TG, SLC26A7
Uterus : COL6A1, GPR161, PLEKHH2, IL17RD, RXFP2
Vagina : SPINK5, PLA2G3, DSP, TMPRSS11F, KRT3, DSG1, CSMD3, PADI3, CYP2F1
The overlapped genes for every tissue ( pSI threshold 0.001 ) are:
Adipose Tissue : none
Adrenal Gland : CYP17A1
Blood : SELPLG, EVI2B, MPO
Blood Vessel : ACAN
Brain : KIAA0319, CSMD3, FBXL16, SPHKAP, NCAN
Breast : none
Colon : FCGBP, ISX, LGALS4, CDHR5, ADTRP
Esophagus : KRT3, PADI3
Fallopian Tube : none
Heart : SLC5A1
Kidney : AGXT2, CYP27B1, SLC13A1
Liver : INHBC, APOB, KNG1, AHSG, C4BPA, MBL2
Lung : BPIFB1, BPIFA1, ROS1
Muscle : MYOT, TTN, NEB
Nerve : UCN2
Ovary : GREB1
Pancreas : CEL
Pituitary : MYO15A, COL6A6, BPIFA1
Prostate : none
Skin : PLA2G3, SFN, DSP, DSG1, KRT23, SERPINA12
Stomach : PIK3C2G
Testis : TDRD12, CATSPER1, IL1A, BCL2L14, STK31, KIF2B, TGM7, C20ORF173, CYP2F1, VN1R2, NEK5, FAM186B, CCDC63, CCDC38, KIAA1211, RGSL1, CCDC136, DNAAF1, CTCFL, CAGE1, FAM186A, C11ORF16, POM121L2, ITPRIPL1, C2ORF78
Thyroid : IYD, TG, SLC26A7, PKHD1L1
Uterus : RXFP2
Vagina : SPINK5, CYP2F1, TMPRSS11F
The overlapped genes for every tissue ( pSI threshold 0.0001 ) are:
Adipose Tissue : none
Adrenal Gland : CYP17A1
Blood : none
Blood Vessel : ACAN
Brain : FBXL16, NCAN
Breast : none
Colon : ISX, LGALS4
Esophagus : none
Fallopian Tube : none
Heart : none
Kidney : SLC13A1
Liver : MBL2, KNG1, AHSG
Lung : ROS1
Muscle : NEB
Nerve : UCN2
Ovary : GREB1
Pancreas : none
Pituitary : none
Prostate : none
Skin : DSG1, SERPINA12
Stomach : none
Testis : KIF2B, CAGE1, CTCFL, RGSL1, POM121L2, C20ORF173, C2ORF78, CCDC63
Thyroid : IYD, TG, SLC26A7, PKHD1L1
Uterus : RXFP2
Vagina : none

## Sheet: Table S10
Table S10. Overrepresented GO terms that characterize 42 genes from the compendium, which are expressed mainly in lung
GO Term	Description	P-value	FDR q-value	Enrichment	Genes
GO:0006952	defense response	8.68e-05	1	4.22	[SPN - sialophorin, C4BPA - complement component 4 binding protein, alpha, CD180 - cd180 molecule, BPIFA1 - bpi fold containing family a, member 1, C5AR1 - complement component 5a receptor 1, CD163 - cd163 molecule, BPIFB1 - bpi fold containing family b, member 1, CYBA - cytochrome b-245, alpha polypeptide, IL1A - interleukin 1, alpha, MPO - myeloperoxidase]
GO:0003356	regulation of cilium beat frequency	0.000215	1	89.92	[CATSPER1 - cation channel, sperm associated 1, DNAAF1 - dynein, axonemal, assembly factor 1]
GO:0003352	regulation of cilium movement	0.000262	1	81.74	[CATSPER1 - cation channel, sperm associated 1, DNAAF1 - dynein, axonemal, assembly factor 1]
GO:0006955	immune response	0.00036	1	3.92	[SPN - sialophorin, PKHD1L1 - polycystic kidney and hepatic disease 1 (autosomal recessive)-like 1, C4BPA - complement component 4 binding protein, alpha, CD180 - cd180 molecule, BPIFA1 - bpi fold containing family a, member 1, C5AR1 - complement component 5a receptor 1, BPIFB1 - bpi fold containing family b, member 1, CYBA - cytochrome b-245, alpha polypeptide, IL1A - interleukin 1, alpha]
GO:0045730	respiratory burst	0.000498	1	59.94	[CYBA - cytochrome b-245, alpha polypeptide, MPO - myeloperoxidase]
GO:0002376	immune system process	0.000532	1	2.72	[MMP1 - matrix metallopeptidase 1 (interstitial collagenase), PLA2G3 - phospholipase a2, group iii, BPIFA1 - bpi fold containing family a, member 1, BPIFB1 - bpi fold containing family b, member 1, IL1A - interleukin 1, alpha, SPN - sialophorin, PKHD1L1 - polycystic kidney and hepatic disease 1 (autosomal recessive)-like 1, C4BPA - complement component 4 binding protein, alpha, CD180 - cd180 mole…
GO:0060632	regulation of microtubule-based movement	0.000722	1	49.95	[CATSPER1 - cation channel, sperm associated 1, DNAAF1 - dynein, axonemal, assembly factor 1]
GO:0004872	receptor activity	0.000555	1	3.09	[SPN - sialophorin, PKHD1L1 - polycystic kidney and hepatic disease 1 (autosomal recessive)-like 1, PTGIR - prostaglandin i2 (prostacyclin) receptor (ip), CD180 - cd180 molecule, ROS1 - c-ros oncogene 1 , receptor tyrosine kinase, C5AR1 - complement component 5a receptor 1, CD163 - cd163 molecule, SELPLG - selectin p ligand, APOBR - apolipoprotein b receptor, PTPRE - protein tyrosine phosphatase,…
GO:0060089	molecular transducer activity	0.000555	1	3.09	[SPN - sialophorin, PKHD1L1 - polycystic kidney and hepatic disease 1 (autosomal recessive)-like 1, PTGIR - prostaglandin i2 (prostacyclin) receptor (ip), CD180 - cd180 molecule, ROS1 - c-ros oncogene 1 , receptor tyrosine kinase, C5AR1 - complement component 5a receptor 1, CD163 - cd163 molecule, SELPLG - selectin p ligand, APOBR - apolipoprotein b receptor, PTPRE - protein tyrosine phosphatase,…
GO:0001931	uropod	0.000314	0.574	74.93	[SPN - sialophorin, SELPLG - selectin p ligand]
GO:0005576	extracellular region	0.000409	0.374	2.98	[MMP1 - matrix metallopeptidase 1 (interstitial collagenase), PLA2G3 - phospholipase a2, group iii, ICAM4 - intercellular adhesion molecule 4 (landsteiner-wiener blood group), C4BPA - complement component 4 binding protein, alpha, LAMC3 - laminin, gamma 3, BPIFA1 - bpi fold containing family a, member 1, CD163 - cd163 molecule, VCAN - versican, COL6A6 - collagen, type vi, alpha 6, IL1A - interleu…

[truncated: 1 more sheets: Table S11]
